# Supplementary material for: Profiling non-coding RNA expression in cerebrospinal fluid of amyotrophic lateral sclerosis patients
Source: Ann Med. 2022 Oct 31;54(1):3069–78. doi: 10.1080/07853890.2022.2138530 (PMC9629092; doi:10.1080/07853890.2022.2138530)
Supplement: Supplemental Material [file IANN_A_2138530_SM0696.xlsx]

## Sheet: Supplementary Table 1
	Number of Samples	Age	Sex (M/F)
HC Pool 1	6	58.3	3/3
HC Pool 2	6	57.8	3/3
HC Pool 3	6	58.8	3/3
ALS-SP Pool 1	6	59	5/1
ALS-SP Pool 2	6	59	5/1
ALS-SP Pool 3	6	58.8	6/0
ALS-SP Pool 4	5	58.8	5/0
ALS-FP Pool 1	5	64.6	4/1
ALS-FP Pool 2	5	64.4	4/1
ALS-FP Pool 3	5	64.6	4/1

## Sheet: Supplementary Table 2
read set	HC Pool 1	HC Pool 2	HC Pool 3	ALS-SP Pool 1	ALS-SP Pool 2	ALS-SP Pool 3	ALS-SP Pool 4	ALS-FP Pool 1	ALS-FP Pool 2	ALS-FP Pool 3
total reads	39756676	41143050	40727396	43833598	36471030	46749705	37104040	25217633	35056245	36951043
no adapter reads	423918	489220	553321	460276	331357	627042	1178100	820511	359964	832323
too short reads	15109024	18610677	19698328	17317064	18882237	26452935	20969503	10318469	20851185	21945985
UMI defective reads	693060	664604	447025	772813	98207	32940	74596	448827	26788	27104
miRNA Reads	1091343	940151	1069444	1113031	993880	1093276	1007030	753590	748872	949535
hairpin Reads	93	56	88	134	33	82	56	58	71	28
piRNA Reads	48442	39483	47112	45243	44835	43796	45995	31642	32256	38563
rRNA Reads	2125186	1908093	1757448	2241084	1603419	1963445	1257737	1245666	1514234	1522995
tRNA Reads	76004	66969	73427	67097	61908	68053	47603	43148	33934	55359
mRNA Reads	87523	76987	78645	92633	80178	90308	101217	51662	60557	75452
other RNA Reads	9817	13075	7354	13228	7895	11739	6924	5655	6313	8599
not Characterized Mappable	3178971	2852379	2871404	3369641	2714633	3120669	2161116	1990744	2141345	2474441
not Characterized notMappable	16913295	15481356	14123800	18341354	11652448	13245420	10254163	9507661	9280726	9020659

## Sheet: Supplementary Table 3
miRNA	HC Pool 1 (UMIs)	HC Pool 2 (UMIs)	HC Pool 3 (UMIs)	ALS-SP Pool 1 (UMIs)	ALS-SP Pool 2 (UMIs)	ALS-SP Pool 3 (UMIs)	ALS-SP Pool 4 (UMIs)	ALS-FP Pool 1 (UMIs)	ALS-FP Pool 2 (UMIs)	ALS-FP Pool 3 (UMIs)		HC Pool 1 (Sequencing Reads)	HC Pool 2 (Sequencing Reads)	HC Pool 3 (Sequencing Reads)	ALS-SP Pool 1 (Sequencing Reads)	ALS-SP Pool 2 (Sequencing Reads)	ALS-SP Pool 3 (Sequencing Reads)	ALS-SP Pool 4 (Sequencing Reads)	ALS-FP Pool 1 (Sequencing Reads)	ALS-FP Pool 2 (Sequencing Reads)	ALS-FP Pool 3 (Sequencing Reads)
hsa-let-7a-2-3p	105	62	51	69	95	54	33	36	43	63		474	333	323	413	531	434	139	220	292	391
hsa-let-7a-3p	35	15	26	21	31	12	30	12	16	32		148	72	288	103	160	86	123	78	89	217
hsa-let-7a-5p	150	92	164	148	138	100	73	191	90	86		574	494	1539	927	805	768	230	1382	665	431
hsa-let-7b-3p	34	19	15	24	21	19	15	0	17	27		110	67	157	98	82	90	40	0	116	138
hsa-let-7b-5p	292	299	280	283	287	222	130	210	196	182		1246	1655	2703	1889	1585	1894	451	1569	1575	1015
hsa-let-7c-3p	164	86	45	92	81	67	128	41	33	66		788	510	498	740	482	550	459	314	235	482
hsa-let-7c-5p	123	125	118	111	108	86	54	45	58	56		514	569	1086	692	525	510	160	268	357	300
hsa-let-7d-3p	324	144	187	182	218	88	157	104	96	150		1590	801	2059	1319	1255	668	565	816	762	1125
hsa-let-7d-5p	70	49	34	43	72	42	47	44	32	40		337	277	241	286	365	344	176	353	178	223
hsa-let-7e-3p	26	23	20	25	32	27	22	0	17	13		80	81	179	108	142	141	63	0	103	62
hsa-let-7e-5p	71	50	32	56	48	41	48	44	26	33		292	273	287	294	245	343	159	364	207	187
hsa-let-7f-1-3p	41	44	14	45	32	30	27	16	30	33		203	238	104	310	203	238	86	114	219	167
hsa-let-7f-2-3p	34	23	21	15	21	0	13	0	12	13		156	121	203	110	95	0	37	0	77	73
hsa-let-7f-5p	42	38	33	52	54	45	29	31	23	29		198	223	243	321	254	290	109	279	168	184
hsa-let-7g-3p	43	49	21	30	33	47	39	15	28	36		162	226	250	212	171	294	162	117	181	227
hsa-let-7g-5p	37	36	24	50	37	31	30	0	27	32		121	180	73	229	192	198	86	0	129	171
hsa-let-7i-3p	29	12	0	30	16	12	15	11	10	11		117	49	0	168	72	95	58	67	90	54
hsa-let-7i-5p	62	69	40	46	51	68	24	48	50	33		289	336	285	271	235	407	67	364	331	210
hsa-miR-1-3p	92	195	66	65	135	53	186	26	66	62		378	1200	709	426	818	479	554	185	544	378
hsa-miR-1-5p	26	11	13	12	13	22	0	20	18	15		98	50	68	34	59	171	0	131	93	99
hsa-miR-100-3p	28	23	20	18	32	16	17	17	17	29		103	108	127	93	113	88	48	75	93	126
hsa-miR-100-5p	117	59	51	63	63	54	44	45	25	58		535	298	374	397	335	321	148	300	151	345
hsa-miR-101-3p	49	34	24	25	33	43	18	27	33	18		179	158	178	109	194	261	57	155	183	91
hsa-miR-101-5p	63	46	22	43	76	26	37	30	26	28		249	220	188	268	466	216	138	195	168	137
hsa-miR-103a-2-5p	24	15	13	27	27	28	10	10	28	15		109	84	105	158	143	213	27	52	157	88
hsa-miR-103a-3p	17	14	13	24	12	15	34	0	18	13		43	53	81	147	48	89	94	0	81	58
hsa-miR-103b	22	20	18	15	25	0	0	14	19	23		56	86	82	47	111	0	0	103	92	122
hsa-miR-105-3p	218	95	121	106	262	104	156	64	100	93		1034	458	1017	701	1499	751	553	511	769	648
hsa-miR-105-5p	56	80	43	44	49	58	53	30	47	44		232	387	354	291	252	445	172	148	273	280
hsa-miR-106a-3p	114	31	50	77	70	31	86	55	41	44		521	191	476	544	430	209	339	470	273	336
hsa-miR-106a-5p	13	17	0	0	12	19	15	0	0	11		54	89	0	0	62	105	37	0	0	32
hsa-miR-106b-3p	21	15	12	17	12	17	39	16	16	23		72	64	69	109	43	107	139	82	75	62
hsa-miR-106b-5p	106	89	65	100	104	72	107	31	70	55		454	537	576	705	621	601	336	164	560	352
hsa-miR-107	118	95	30	91	74	67	80	41	43	84		568	579	282	655	445	549	299	189	330	643
hsa-miR-10a-3p	44	25	15	18	26	20	15	0	13	11		143	97	86	100	139	111	40	0	79	36
hsa-miR-10a-5p	163	110	85	112	115	87	164	61	53	119		822	628	827	788	652	730	603	437	368	828
hsa-miR-10b-3p	445	409	139	387	240	314	250	156	203	335		2109	2390	1405	2834	1477	2843	982	1255	1788	2389
hsa-miR-10b-5p	65	35	19	29	30	38	59	41	22	30		280	144	124	141	176	234	240	262	169	159
hsa-miR-1178-3p	52	26	24	28	28	40	35	0	26	23		244	181	238	154	157	306	116	0	177	128
hsa-miR-1178-5p	39	25	19	25	12	24	23	11	23	24		144	117	111	119	78	127	73	54	114	106
hsa-miR-1179	61	36	28	38	32	48	37	10	21	29		220	212	193	219	163	385	121	72	123	148
hsa-miR-1180-3p	89	69	55	79	74	44	65	43	39	37		367	344	368	435	352	259	191	274	221	206
hsa-miR-1180-5p	121	72	68	59	83	36	49	66	23	40		563	387	603	330	451	238	152	383	112	228
hsa-miR-1181	802	145	415	369	434	224	493	474	129	262		3522	780	3833	2447	2551	1604	1720	3770	925	1610
hsa-miR-1182	84	61	51	56	63	43	46	38	68	58		311	248	440	367	299	368	157	217	463	312
hsa-miR-1183	121	67	101	85	109	74	254	46	32	83		435	369	640	396	378	420	512	247	108	377
hsa-miR-1184	27	34	16	17	37	20	19	13	19	14		121	141	86	94	162	127	54	71	99	77
hsa-miR-1185-1-3p	10	0	14	15	11	15	11	0	0	0		29	0	78	29	38	70	26	0	0	0
hsa-miR-1185-2-3p	43	31	17	26	21	15	24	15	15	11		222	136	159	113	109	73	61	121	61	68
hsa-miR-1185-5p	28	15	16	20	31	23	0	0	13	12		97	70	103	61	132	155	0	0	95	82
hsa-miR-1193	227	38	117	88	114	52	128	112	38	77		984	208	1016	623	602	400	350	810	287	476
hsa-miR-1197	92	57	28	41	53	38	31	25	28	53		376	313	166	237	268	281	119	175	179	344
hsa-miR-1199-3p	86	67	38	50	54	60	110	33	50	66		277	294	265	295	268	399	323	212	270	307
hsa-miR-1199-5p	315	116	139	129	178	98	192	122	55	117		1282	550	1171	753	983	700	672	871	386	721
hsa-miR-1200	270	195	112	282	198	139	226	73	89	168		1220	1081	968	1896	1196	973	677	464	668	1106
hsa-miR-1202	58	43	33	41	35	61	83	17	41	42		210	192	228	274	194	453	313	93	228	245
hsa-miR-1203	424	438	133	326	320	294	417	131	258	301		1679	2056	1112	1964	1619	2073	1123	910	1815	1946
hsa-miR-1204	25	21	12	22	0	14	15	13	0	11		96	100	116	166	0	93	43	53	0	76
hsa-miR-1205	33	31	15	23	31	18	21	15	19	33		115	174	88	115	143	75	51	90	126	152
hsa-miR-1206	24	21	26	15	30	29	12	16	20	13		82	118	265	95	175	197	39	79	94	98
hsa-miR-1207-3p	42	46	12	31	59	27	29	23	21	25		186	283	82	176	299	170	106	120	116	145
hsa-miR-1207-5p	34	15	34	27	32	32	29	16	17	14		120	57	216	148	174	201	90	132	98	77
hsa-miR-1208	62	87	36	38	41	54	38	13	26	42		281	440	227	199	203	412	114	111	139	261
hsa-miR-122-3p	33	33	23	36	43	40	13	17	20	25		143	179	196	204	214	208	45	74	90	151
hsa-miR-122-5p	54	41	30	36	28	43	37	12	24	18		185	214	199	243	149	356	110	69	155	164
hsa-miR-1224-3p	60	58	38	41	62	76	100	20	28	40		215	280	320	171	329	631	350	166	161	225
hsa-miR-1224-5p	438	480	206	566	330	394	449	160	285	426		2073	2674	1821	3976	1927	3710	1670	1212	2138	2947
hsa-miR-1225-3p	74	50	32	60	82	42	45	38	45	56		234	225	184	256	261	180	91	230	247	222
hsa-miR-1225-5p	51	42	22	43	38	27	37	25	21	38		214	218	193	213	171	186	122	173	146	213
hsa-miR-1226-3p	45	29	25	34	37	63	36	27	22	35		143	137	202	218	208	456	118	199	148	189
hsa-miR-1226-5p	66	30	32	45	33	39	26	30	19	40		235	136	222	274	149	255	73	165	130	208
hsa-miR-1227-3p	75	49	35	36	50	41	25	23	25	23		256	238	201	168	229	223	75	108	143	96
hsa-miR-1227-5p	20	23	10	13	26	24	21	0	20	16		76	86	68	98	128	154	68	0	156	82
hsa-miR-1228-3p	40	23	19	20	25	20	21	21	0	25		113	96	86	99	97	128	52	67	0	96
hsa-miR-1228-5p	39	28	11	23	36	17	13	11	12	21		115	120	63	145	123	80	27	43	97	104
hsa-miR-1229-3p	106	64	39	59	60	38	26	38	27	39		461	298	412	371	335	265	100	298	188	245
hsa-miR-1229-5p	255	181	177	251	168	289	464	139	119	256		993	864	1647	1542	908	2138	1621	918	875	1613
hsa-miR-1231	120	80	51	78	61	65	80	51	35	60		483	383	414	380	324	431	248	374	247	354
hsa-miR-1233-3p	118	24	54	84	100	36	844	61	30	41		506	148	412	515	571	237	2845	407	176	256
hsa-miR-1233-5p	51	37	22	33	25	24	38	17	28	26		157	181	173	179	103	140	123	87	252	95
hsa-miR-1234-3p	50	53	47	44	28	45	88	16	17	35		200	269	379	250	123	345	259	126	82	164
hsa-miR-1236-3p	666	51	221	266	533	112	372	239	114	154		2960	227	2352	1823	3139	930	1299	1914	847	1101
hsa-miR-1236-5p	132	56	61	48	86	31	37	50	19	45		560	269	591	344	464	189	111	326	135	244
hsa-miR-1237-3p	176	108	54	200	136	91	110	63	36	106		704	558	385	1291	780	683	308	541	198	612
hsa-miR-1237-5p	305	150	155	161	210	101	123	152	153	155		1332	749	1292	962	1104	630	417	1014	1156	909
hsa-miR-1238-3p	59	60	27	45	37	51	80	23	28	48		250	299	211	282	157	360	222	94	178	221
hsa-miR-1238-5p	69	91	32	87	66	70	47	39	31	94		297	472	256	603	377	654	176	347	240	621
hsa-miR-124-3p	114	50	45	59	94	52	53	59	40	64		461	246	391	344	421	352	178	421	269	368
hsa-miR-124-5p	53	25	39	38	43	30	76	27	24	34		215	145	288	178	190	148	250	134	139	208
hsa-miR-1243	50	49	30	48	52	38	37	18	34	27		182	206	212	226	213	210	111	48	176	160
hsa-miR-1244	207	165	119	94	148	116	89	92	97	99		933	897	1138	610	892	832	282	675	776	708
hsa-miR-1245a	28	13	17	24	30	20	26	25	16	18		118	66	173	126	121	117	64	193	104	110
hsa-miR-1245b-3p	199	40	70	80	140	46	90	82	36	46		899	246	531	506	876	358	318	683	305	256
hsa-miR-1245b-5p	45	25	13	28	23	33	24	20	20	26		186	116	49	97	110	192	68	80	117	86
hsa-miR-1246	73	71	44	49	59	31	50	33	26	35		326	371	288	266	331	243	161	223	163	207
hsa-miR-1247-3p	295	146	127	151	168	95	142	102	76	155		1407	793	1360	1030	1148	782	551	834	564	1037
hsa-miR-1247-5p	186	126	102	87	157	67	131	35	128	89		705	676	844	524	780	490	486	166	827	516
hsa-miR-1248	69	52	14	44	41	45	44	28	29	39		321	297	97	287	234	405	189	199	246	275
hsa-miR-1249-3p	97	58	65	85	82	37	92	31	36	64		404	272	474	425	398	238	289	155	191	314
hsa-miR-1249-5p	41	28	34	42	25	32	42	29	25	44		143	134	159	224	78	245	112	108	121	265
hsa-miR-1250-3p	116	82	69	75	105	69	126	44	46	81		501	447	558	499	555	513	471	362	321	432
hsa-miR-1250-5p	71	52	39	50	46	38	56	31	38	46		268	218	281	283	275	319	180	251	229	222
hsa-miR-1251-3p	145	64	62	64	85	68	72	89	26	62		717	315	609	473	463	606	250	779	201	479
hsa-miR-1251-5p	97	77	47	76	56	58	69	31	41	88		443	484	362	474	301	519	247	286	323	527
hsa-miR-1252-3p	63	22	17	20	17	22	16	0	10	19		262	121	105	81	71	158	46	0	61	142
hsa-miR-1252-5p	78	45	34	53	60	52	43	30	38	45		346	218	333	350	354	292	153	184	180	214
hsa-miR-1253	150	157	67	198	85	141	116	76	68	123		706	986	645	1364	445	1280	403	561	443	846
hsa-miR-1254	74	68	38	46	56	43	38	17	28	47		322	339	331	252	344	259	112	143	201	256
hsa-miR-1255a	13	13	15	19	27	15	0	0	12	19		52	45	134	99	150	101	0	0	65	120
hsa-miR-1255b-5p	38	50	11	26	42	46	27	27	26	30		163	253	98	138	233	411	87	144	146	191
hsa-miR-1256	87	35	27	34	57	43	43	19	19	51		358	217	197	171	310	237	154	160	143	269
hsa-miR-1257	99	35	61	48	51	43	41	27	33	36		387	158	470	266	310	316	147	171	194	132
hsa-miR-1258	107	87	61	75	74	74	90	59	61	65		423	429	504	496	377	586	279	344	427	391
hsa-miR-125a-3p	121	117	56	90	101	80	66	36	51	93		508	515	515	714	518	549	230	229	342	493
hsa-miR-125a-5p	102	89	90	87	87	64	69	44	54	77		417	480	760	637	486	565	225	295	437	483
hsa-miR-125b-1-3p	430	511	124	451	247	433	384	128	265	443		1903	2769	1075	2921	1393	3622	1244	1025	1939	3012
hsa-miR-125b-2-3p	80	39	36	43	106	39	67	16	36	37		328	160	297	269	568	232	266	120	209	200
hsa-miR-125b-5p	177	115	154	113	210	84	100	105	49	124		824	617	1619	770	1283	632	361	823	407	687
hsa-miR-126-3p	110	83	38	80	58	59	54	28	37	89		463	492	354	553	389	405	216	211	311	592
hsa-miR-126-5p	36	31	13	29	30	28	18	11	33	31		157	180	100	147	162	244	59	107	217	155
hsa-miR-1260a	151	54	52	86	108	43	555	71	63	66		458	254	249	449	477	280	1031	361	404	316
hsa-miR-1260b	48	33	29	38	41	22	98	14	23	26		195	130	187	190	236	133	125	109	122	116
hsa-miR-1261	50	38	34	36	47	26	34	30	24	22		214	203	208	197	261	169	111	236	141	99
hsa-miR-1262	88	68	65	71	73	61	65	42	67	68		308	316	450	432	388	430	238	184	445	318
hsa-miR-1263	21	11	12	0	16	13	25	20	0	28		94	55	73	0	56	59	71	130	0	135
hsa-miR-1264	43	34	17	29	23	22	34	28	10	17		191	198	172	206	129	132	124	187	98	99
hsa-miR-1265	229	92	78	93	96	57	73	64	40	78		995	463	658	563	537	400	267	526	321	492
hsa-miR-1266-3p	38	27	17	21	30	20	0	20	16	24		163	123	113	97	119	100	0	73	71	129
hsa-miR-1266-5p	128	98	83	101	106	78	1267	54	67	60		467	393	592	564	505	485	4083	322	314	293
hsa-miR-1267	236	203	134	136	133	147	121	107	122	125		1048	1170	1166	833	798	1183	408	949	820	818
hsa-miR-1268a	48	57	48	59	63	46	59	35	32	46		135	275	239	317	208	278	155	197	230	187
hsa-miR-1268b	73	42	35	42	63	36	156	36	16	29		255	155	279	184	234	273	383	198	103	127
hsa-miR-1269a	48	68	35	42	31	44	44	35	24	39		196	324	267	199	151	278	141	209	110	229
hsa-miR-1269b	32	32	14	28	19	16	19	17	20	15		128	163	81	136	114	92	67	91	84	94
hsa-miR-127-3p	109	83	63	89	65	68	187	41	66	77		412	331	360	432	342	335	569	193	258	342
hsa-miR-127-5p	90	40	47	50	62	43	184	34	22	38		418	202	441	350	328	321	671	242	142	247
hsa-miR-1270	159	138	103	118	171	124	81	67	112	82		649	724	866	682	916	921	275	561	755	511
hsa-miR-1271-3p	31	18	12	21	23	18	19	13	0	40		140	126	112	141	110	114	60	95	0	246
hsa-miR-1271-5p	26	20	15	24	21	23	14	13	15	20		89	77	89	120	94	112	32	66	78	73
hsa-miR-1272	100	70	33	53	67	70	75	49	48	43		457	394	270	341	427	493	237	389	359	286
hsa-miR-1273a	28	24	15	31	31	17	56	12	23	13		98	118	134	169	159	121	174	69	152	77
hsa-miR-1273c	50	24	39	49	26	14	29	20	15	24		186	152	294	286	128	81	93	100	70	133
hsa-miR-1273d	78	76	29	79	59	75	57	41	43	75		323	379	248	488	295	538	200	224	284	461
hsa-miR-1273e	49	44	23	38	36	48	34	14	22	35		205	266	185	269	240	423	120	112	233	197
hsa-miR-1273f	28	19	13	15	24	21	22	15	17	25		96	112	77	50	120	120	58	91	109	139
hsa-miR-1273g-3p	136	104	50	90	63	80	86	41	33	65		605	583	494	535	363	622	318	279	218	413
hsa-miR-1273g-5p	49	43	13	33	60	22	31	23	22	17		228	249	82	170	317	173	99	156	183	105
hsa-miR-1273h-3p	75	41	46	40	54	40	95	23	26	42		287	192	232	198	252	305	356	151	144	225
hsa-miR-1273h-5p	41	32	28	34	39	20	28	24	20	29		159	145	234	172	212	161	79	165	107	162
hsa-miR-1275	17	20	11	16	16	0	10	0	0	10		54	69	68	73	76	0	20	0	0	20
hsa-miR-1276	570	279	333	257	322	245	261	292	163	374		2601	1630	3366	1932	2070	2013	836	2450	1267	2470
hsa-miR-1277-3p	0	12	0	15	21	10	12	0	14	21		0	63	0	82	111	61	38	0	74	115
hsa-miR-1277-5p	0	10	0	0	0	0	0	0	0	0		0	43	0	0	0	0	0	0	0	0
hsa-miR-1278	12	16	20	24	18	0	0	11	10	12		35	55	168	80	107	0	0	42	64	39
hsa-miR-1279	13	0	0	13	19	14	0	0	10	12		52	0	0	61	97	100	0	0	65	49
hsa-miR-128-1-5p	132	82	59	107	113	72	170	53	68	95		584	479	504	686	553	504	585	328	446	673
hsa-miR-128-2-5p	153	76	96	77	75	49	69	66	53	91		530	383	728	405	263	277	227	462	271	531
hsa-miR-128-3p	102	53	70	94	94	67	55	59	49	61		400	300	632	632	599	482	180	339	387	332
hsa-miR-1281	72	61	41	73	55	49	49	27	27	52		304	260	313	398	291	260	157	104	129	247
hsa-miR-1282	28	42	16	27	32	16	23	16	13	17		98	208	97	150	168	123	72	112	65	80
hsa-miR-1283	34	33	32	50	32	32	29	26	27	27		139	157	284	277	131	155	89	170	152	109
hsa-miR-1284	117	25	60	67	73	35	71	55	23	48		490	131	523	545	471	274	270	376	215	305
hsa-miR-1285-3p	53	38	25	31	40	22	20	15	35	27		195	185	162	207	151	224	56	51	195	127
hsa-miR-1286	99	68	43	74	75	66	41	38	47	61		435	349	295	400	355	500	126	228	341	412
hsa-miR-1287-3p	524	170	288	199	285	120	111	184	94	216		2763	1097	3325	1527	1920	1064	427	1792	790	1693
hsa-miR-1287-5p	586	472	346	422	423	511	634	276	289	430		2614	2656	3399	2989	2321	4352	2289	2153	2215	2894
hsa-miR-1288-3p	46	20	17	28	30	21	68	34	23	26		162	79	116	134	173	134	235	241	134	83
hsa-miR-1288-5p	62	73	34	63	63	66	87	32	50	70		286	356	236	405	309	557	287	153	285	456
hsa-miR-1289	38	24	23	22	22	25	27	13	18	26		178	109	154	111	124	172	102	89	118	124
hsa-miR-129-1-3p	20	30	22	33	28	22	16	0	24	18		78	138	134	142	118	157	41	0	89	91
hsa-miR-129-2-3p	47	40	28	31	42	40	33	17	22	36		169	145	149	139	183	206	95	98	134	153
hsa-miR-129-5p	71	89	37	60	58	71	37	18	102	46		325	448	248	361	282	454	121	117	762	187
hsa-miR-1290	306	354	161	347	251	337	340	82	182	317		1264	1720	1339	2114	1319	2449	1028	527	1257	1764
hsa-miR-1291	200	104	126	151	175	105	175	120	68	80		840	522	958	777	1013	654	554	820	370	423
hsa-miR-1292-3p	248	121	114	179	213	136	208	126	106	149		1040	635	961	1139	1240	864	704	938	714	886
hsa-miR-1292-5p	326	263	150	205	179	172	244	125	116	217		1317	1244	1219	1293	946	1148	772	671	727	1282
hsa-miR-1293	160	174	74	161	110	128	93	81	75	133		474	497	522	593	395	428	270	341	302	465
hsa-miR-1294	55	59	49	41	53	32	33	30	22	46		223	296	482	223	245	197	129	259	148	257
hsa-miR-1295a	41	49	32	21	48	39	17	18	30	25		100	191	128	100	197	209	77	164	175	90
hsa-miR-1295b-3p	49	28	29	32	31	26	32	26	11	23		144	88	108	134	175	141	88	133	56	133
hsa-miR-1296-3p	127	96	50	81	89	94	75	56	55	72		514	442	430	410	440	568	277	396	371	360
hsa-miR-1296-5p	24	15	12	12	22	18	22	14	11	17		88	55	96	61	117	104	72	112	64	55
hsa-miR-1297	28	25	11	16	19	15	23	0	14	21		99	138	112	86	108	79	74	0	114	105
hsa-miR-1298-3p	168	58	68	76	129	57	84	44	18	39		754	260	647	423	781	466	369	384	138	243
hsa-miR-1298-5p	289	119	158	104	156	95	80	163	81	138		1385	693	1786	840	994	791	297	1293	637	977
hsa-miR-1299	61	44	33	36	40	53	36	26	22	23		239	252	254	218	217	411	122	181	153	154
hsa-miR-1301-3p	716	57	193	197	570	95	2104	284	108	154		3375	308	2126	1361	3499	784	7468	2501	854	1181
hsa-miR-1301-5p	22	20	25	21	22	11	20	19	0	11		92	83	221	81	89	42	71	73	0	27
hsa-miR-1302	33	20	18	27	20	20	24	0	12	26		158	91	81	104	137	125	83	0	85	135
hsa-miR-1303	255	114	105	138	209	124	206	117	67	137		1073	531	946	868	1256	852	704	917	473	889
hsa-miR-1304-3p	70	53	53	44	56	35	158	43	16	30		304	274	396	217	243	185	451	241	142	187
hsa-miR-1304-5p	70	40	37	32	41	29	37	24	27	48		306	188	291	170	181	178	92	129	150	257
hsa-miR-1305	176	34	64	72	99	38	111	75	23	33		793	186	692	440	605	278	380	562	206	206
hsa-miR-1306-3p	81	66	32	63	52	49	59	27	32	48		317	322	260	382	224	341	165	165	183	270
hsa-miR-1306-5p	33	35	22	21	29	33	36	18	29	31		115	142	136	106	131	189	106	133	136	132
hsa-miR-1307-3p	244	186	103	185	196	135	336	88	105	171		998	799	950	1073	895	934	1084	616	702	877
hsa-miR-1307-5p	113	52	62	67	76	54	98	39	98	57		415	232	473	413	332	359	330	271	664	333
hsa-miR-130a-3p	52	30	22	38	52	16	46	27	35	50		212	109	195	201	257	85	136	193	291	329
hsa-miR-130a-5p	76	51	43	66	89	46	35	38	51	44		349	250	355	364	438	299	104	306	383	265
hsa-miR-130b-3p	136	103	60	97	105	85	133	58	61	114		525	501	473	596	612	622	449	395	428	701
hsa-miR-130b-5p	80	41	54	32	37	54	180	37	156	60		315	246	335	181	203	415	705	197	1260	418
hsa-miR-132-3p	66	30	22	52	40	37	55	27	22	39		258	180	198	291	200	226	186	149	75	134
hsa-miR-132-5p	61	43	37	29	41	35	52	16	17	29		280	241	294	210	177	251	186	121	115	126
hsa-miR-1321	27	27	14	36	32	23	28	15	15	18		115	132	113	226	169	140	84	89	115	76
hsa-miR-1322	76	48	31	43	47	45	49	22	37	50		301	223	211	291	247	269	160	98	292	294
hsa-miR-1323	140	14	54	61	129	36	70	64	29	52		586	66	449	414	693	297	212	518	175	308
hsa-miR-1324	47	44	21	30	38	19	28	20	30	26		173	181	161	172	210	104	72	105	156	135
hsa-miR-133a-3p	35	39	24	34	46	17	30	23	39	33		170	211	208	184	277	94	94	140	257	188
hsa-miR-133a-5p	70	83	36	53	48	41	42	45	43	40		289	365	215	317	291	341	159	303	313	239
hsa-miR-133b	64	53	43	52	44	46	38	50	34	40		292	270	340	353	229	387	149	339	248	216
hsa-miR-134-3p	123	60	64	64	65	58	63	59	27	59		442	277	576	329	337	326	184	475	189	327
hsa-miR-134-5p	88	50	42	62	75	50	51	39	50	50		380	245	413	390	313	464	151	267	310	304
hsa-miR-1343-3p	69	67	44	62	51	38	45	30	28	42		286	326	384	353	284	231	127	211	147	252
hsa-miR-1343-5p	182	186	62	150	117	161	241	70	77	142		684	873	544	874	638	1136	809	445	513	875
hsa-miR-135a-3p	179	211	110	189	146	217	232	48	104	186		813	1306	1054	1363	884	1830	839	300	779	1268
hsa-miR-135a-5p	18	20	12	11	0	0	10	0	10	0		59	48	73	62	0	0	35	0	35	0
hsa-miR-135b-3p	24	16	31	29	17	0	81	11	26	24		105	74	256	161	108	0	261	43	124	155
hsa-miR-135b-5p	45	40	22	24	48	19	24	29	52	33		211	197	221	173	240	111	95	186	387	181
hsa-miR-136-3p	62	57	36	44	77	45	77	0	41	45		240	277	252	285	428	391	264	0	251	287
hsa-miR-136-5p	64	46	42	39	67	27	39	20	22	38		224	209	183	265	290	190	141	130	105	176
hsa-miR-137	216	119	95	95	156	67	75	135	108	111		1111	679	949	599	1009	550	246	1097	836	816
hsa-miR-138-1-3p	73	54	36	33	32	42	32	15	29	38		303	259	254	209	239	337	112	97	140	275
hsa-miR-138-2-3p	218	232	188	176	166	231	343	90	97	278		972	1281	1825	1215	990	1967	1227	698	608	1814
hsa-miR-138-5p	94	72	21	72	77	57	131	36	42	51		380	337	140	499	389	472	552	280	319	340
hsa-miR-139-3p	284	257	162	200	220	213	328	83	175	266		1161	1235	1567	1265	1209	1646	1140	648	1298	1705
hsa-miR-139-5p	64	53	32	41	37	33	93	37	14	40		270	280	269	193	191	188	301	253	103	236
hsa-miR-140-3p	71	42	42	61	32	45	43	25	24	46		323	185	327	294	191	276	162	167	134	222
hsa-miR-140-5p	79	38	45	44	56	44	58	62	45	64		348	240	411	306	286	355	240	492	322	319
hsa-miR-141-3p	35	36	27	32	29	26	25	16	27	22		114	195	201	175	130	185	74	101	181	123
hsa-miR-141-5p	149	166	120	164	141	150	185	113	82	154		525	662	782	822	660	789	643	577	488	627
hsa-miR-142-3p	55	47	21	52	45	31	43	20	33	37		219	208	209	344	259	215	158	105	297	231
hsa-miR-142-5p	23	29	26	20	28	14	17	16	20	14		62	126	192	75	150	86	68	101	128	79
hsa-miR-143-3p	184	83	66	88	140	78	97	78	63	108		824	424	503	574	740	673	275	693	412	694
hsa-miR-143-5p	72	45	45	27	56	35	32	19	48	35		327	251	448	181	354	243	104	145	351	207
hsa-miR-144-3p	66	39	22	36	56	35	20	21	29	42		324	191	180	281	299	229	77	148	148	217
hsa-miR-144-5p	60	33	28	47	58	20	47	28	26	37		321	156	254	273	319	122	135	155	178	245
hsa-miR-145-3p	31	25	19	29	23	25	26	16	28	19		124	90	120	177	120	86	74	95	151	57
hsa-miR-145-5p	139	131	49	107	82	105	132	39	69	88		540	598	345	583	376	694	384	214	449	447
hsa-miR-1468-3p	30	19	14	19	10	18	14	20	21	16		100	83	142	78	36	82	47	112	87	75
hsa-miR-1468-5p	53	50	36	60	30	41	45	26	13	47		214	243	229	343	160	293	108	144	71	298
hsa-miR-1469	286	217	97	202	162	178	304	76	101	201		1234	1137	984	1290	903	1497	1071	569	762	1138
hsa-miR-146a-3p	61	60	50	68	37	38	34	18	19	42		235	280	462	467	160	282	116	87	92	188
hsa-miR-146a-5p	90	49	48	70	85	37	70	43	70	44		406	221	389	517	385	193	207	307	520	272
hsa-miR-146b-3p	40	41	18	34	51	25	46	27	33	30		173	263	115	201	277	133	136	158	250	212
hsa-miR-146b-5p	61	78	36	68	34	58	72	34	35	44		227	459	251	447	203	362	234	232	258	293
hsa-miR-1470	54	40	13	50	67	37	52	22	22	43		201	150	109	260	313	203	158	152	119	225
hsa-miR-1471	35	32	25	34	29	33	15	21	25	31		143	127	153	202	148	213	42	72	122	149
hsa-miR-147a	63	49	16	38	32	55	36	25	16	35		303	251	78	258	201	373	114	154	104	211
hsa-miR-147b	27	33	10	21	13	21	17	0	10	14		92	146	69	111	43	138	53	0	62	54
hsa-miR-148a-3p	136	133	47	89	97	80	85	51	50	86		697	776	511	638	670	731	317	398	472	600
hsa-miR-148a-5p	303	109	133	145	203	104	204	127	67	124		1322	539	1188	928	1261	664	663	990	422	797
hsa-miR-148b-3p	65	64	18	48	52	27	31	21	35	48		276	290	171	227	263	136	81	53	148	262
hsa-miR-148b-5p	28	13	22	20	25	23	36	15	0	22		122	54	196	115	133	176	113	128	0	124
hsa-miR-149-3p	150	122	72	196	117	104	92	37	57	113		509	546	511	1072	561	694	272	214	321	681
hsa-miR-149-5p	99	68	46	44	46	56	43	28	27	40		429	325	346	224	230	349	142	158	178	246
hsa-miR-150-3p	105	51	29	46	36	56	40	38	19	37		406	217	197	242	159	379	108	293	106	237
hsa-miR-150-5p	209	137	125	172	180	126	200	87	100	123		986	715	1126	1224	972	961	734	680	720	733
hsa-miR-151a-3p	77	36	35	46	55	39	42	22	13	43		344	191	310	232	301	280	156	117	80	249
hsa-miR-151b/151a-5p	89	51	36	59	76	36	107	45	42	47		409	244	358	384	476	306	414	337	259	274
hsa-miR-152-3p	39	36	25	47	45	23	45	18	25	27		144	143	139	223	180	117	143	68	79	137
hsa-miR-152-5p	270	195	150	175	139	158	454	114	70	144		1125	1031	1452	1180	766	1280	936	825	533	945
hsa-miR-153-3p	18	27	0	15	16	21	21	0	10	26		49	139	0	71	71	79	62	0	18	122
hsa-miR-153-5p	22	36	15	27	37	30	0	10	28	19		77	152	90	93	138	120	0	38	187	93
hsa-miR-1537-3p	26	18	17	21	13	14	26	11	15	16		101	101	140	110	47	88	85	11	73	48
hsa-miR-1537-5p	25	37	15	16	40	30	11	10	13	18		93	163	114	64	180	203	49	46	64	125
hsa-miR-1538	144	124	91	103	103	147	162	37	64	122		600	715	780	658	622	1353	566	260	508	846
hsa-miR-1539	48	24	34	26	29	29	92	43	24	36		249	104	264	132	139	144	298	383	126	217
hsa-miR-154-3p	21	32	21	20	28	17	18	19	27	18		51	146	135	91	136	73	60	38	129	100
hsa-miR-154-5p	61	74	45	34	49	49	66	38	42	56		174	319	295	157	189	175	188	110	234	237
hsa-miR-155-3p	28	12	10	15	20	13	24	0	13	15		94	50	128	64	74	87	71	0	49	77
hsa-miR-155-5p	248	172	91	239	180	154	181	104	87	137		1064	943	890	1624	1038	1258	676	595	666	854
hsa-miR-1587	42	27	25	33	28	25	16	15	50	36		147	105	157	147	137	107	62	108	329	198
hsa-miR-15a-3p	20	0	0	0	11	14	0	11	11	0		67	0	0	0	54	25	0	64	51	0
hsa-miR-15a-5p	22	19	13	23	44	33	26	20	12	22		72	114	116	131	253	207	102	156	83	90
hsa-miR-15b-3p	111	65	54	68	54	74	52	21	34	76		554	318	441	468	334	507	190	183	249	528
hsa-miR-15b-5p	18	24	0	0	0	31	36	0	0	17		72	160	0	0	0	289	147	0	0	91
hsa-miR-16-1-3p	27	18	32	18	29	32	15	18	14	22		75	83	148	73	128	176	46	93	101	114
hsa-miR-16-2-3p	16	18	14	18	20	14	0	15	0	18		44	90	78	79	47	106	0	84	0	114
hsa-miR-16-5p	119	103	104	206	216	58	49	254	90	100		546	625	838	1457	1279	491	161	1988	634	566
hsa-miR-17-3p	23	17	12	20	13	21	26	0	13	11		67	100	92	143	76	155	100	0	141	80
hsa-miR-17-5p	22	26	0	16	22	23	18	13	12	18		85	128	0	93	83	174	77	107	76	79
hsa-miR-181a-2-3p	53	40	38	40	37	36	71	21	23	36		184	176	310	198	219	274	249	96	141	244
hsa-miR-181a-3p	70	74	61	42	56	28	90	55	44	55		288	360	402	182	270	207	310	415	207	318
hsa-miR-181a-5p	129	132	57	144	98	95	118	61	76	113		582	725	563	861	492	701	428	418	519	620
hsa-miR-181b-2-3p	110	87	38	95	80	61	78	33	25	81		464	555	268	608	405	500	331	233	121	452
hsa-miR-181b-3p	21	36	16	28	16	30	31	18	28	19		83	189	81	123	95	200	120	137	230	61
hsa-miR-181b-5p	130	64	57	88	112	45	63	54	45	67		516	326	477	543	633	413	182	386	370	446
hsa-miR-181c-3p	59	70	60	49	39	39	80	34	40	54		245	379	440	256	203	276	262	263	290	347
hsa-miR-181c-5p	73	56	57	72	62	62	81	48	47	49		305	280	476	416	332	450	280	261	307	258
hsa-miR-181d-3p	170	65	106	86	110	68	98	114	67	100		559	256	692	469	505	356	260	674	332	548
hsa-miR-181d-5p	59	57	46	40	67	58	44	45	29	42		254	228	285	224	339	320	159	358	137	199
hsa-miR-182-3p	64	53	29	39	53	61	32	19	68	29		334	260	295	275	304	592	106	146	482	145
hsa-miR-182-5p	144	71	77	88	99	73	97	80	39	50		624	440	768	567	555	586	315	639	212	278
hsa-miR-1825	64	24	27	41	40	26	29	26	17	28		247	105	251	238	175	204	102	157	131	197
hsa-miR-1827	42	47	20	21	28	34	30	15	13	26		176	156	141	77	111	161	68	53	44	95
hsa-miR-183-3p	94	41	40	29	55	43	43	41	27	39		394	214	400	224	307	376	139	297	225	203
hsa-miR-183-5p	51	48	16	41	43	25	26	19	31	22		190	237	182	294	256	152	67	176	162	129
hsa-miR-184	119	248	197	82	184	143	120	54	105	117		502	1353	1776	502	1089	1219	415	378	675	760
hsa-miR-185-3p	53	43	28	40	47	26	30	27	22	26		197	223	165	157	221	116	114	111	124	120
hsa-miR-185-5p	29	26	16	19	23	24	14	15	12	15		114	131	94	90	110	126	46	87	64	100
hsa-miR-186-3p	133	114	49	78	82	90	107	39	81	99		599	534	419	505	443	663	330	256	658	692
hsa-miR-186-5p	38	43	18	42	49	29	45	16	21	31		138	180	129	247	294	216	163	78	124	202
hsa-miR-187-3p	286	75	107	132	279	102	2381	115	101	117		1238	431	953	818	1735	695	8384	817	703	787
hsa-miR-187-5p	136	92	55	83	64	65	144	39	59	54		526	483	436	551	362	458	492	194	332	342
hsa-miR-188-3p	41	47	13	41	22	43	37	18	17	38		151	211	72	201	99	309	112	139	106	209
hsa-miR-188-5p	37	39	20	43	34	33	22	13	17	28		151	187	199	224	131	184	69	98	106	110
hsa-miR-18a-3p	32	34	26	29	21	0	28	12	13	14		120	148	136	164	72	0	78	28	82	112
hsa-miR-18a-5p	173	120	75	118	139	78	96	66	196	102		736	711	664	732	905	697	361	561	1624	665
hsa-miR-18b-3p	38	29	22	21	28	15	21	14	18	27		105	81	108	107	127	92	63	105	77	158
hsa-miR-18b-5p	85	35	65	45	52	23	41	39	30	34		373	182	670	285	350	171	133	346	258	244
hsa-miR-1908-3p	224	82	120	143	141	60	139	91	68	103		855	378	988	700	723	431	402	605	427	574
hsa-miR-1908-5p	279	50	117	124	150	39	153	143	55	99		1137	222	1027	670	780	235	506	970	323	589
hsa-miR-1909-3p	105	82	49	88	81	69	103	53	34	63		446	405	437	565	427	540	352	367	219	338
hsa-miR-1909-5p	1226	71	576	468	1153	88	7085	597	260	371		5377	417	5892	3344	6820	647	25175	4930	2046	2475
hsa-miR-190a-3p	21	19	0	16	16	24	20	12	12	14		84	76	0	115	90	168	56	50	20	70
hsa-miR-190a-5p	42	45	26	34	47	30	30	18	28	38		176	244	250	233	207	192	108	127	118	188
hsa-miR-190b	344	409	190	373	244	449	506	96	213	449		1560	2191	1983	2476	1396	3628	1747	684	1489	2743
hsa-miR-191-3p	84	54	51	63	39	35	30	35	23	46		360	293	363	324	215	198	86	243	136	272
hsa-miR-191-5p	248	127	110	140	172	108	141	82	74	116		1082	657	861	948	994	766	424	621	585	667
hsa-miR-1910-3p	47	43	30	42	31	32	22	13	15	21		197	183	287	198	132	227	90	96	93	120
hsa-miR-1910-5p	162	47	91	58	78	39	42	116	35	70		665	231	726	377	432	313	109	797	301	462
hsa-miR-1911-3p	96	65	30	80	61	57	57	50	44	73		419	321	183	480	343	404	192	345	280	392
hsa-miR-1911-5p	154	149	76	228	96	122	155	90	61	178		768	848	694	1538	517	989	615	660	460	1282
hsa-miR-1912	19	19	19	17	18	14	11	12	14	11		109	82	94	104	103	114	36	26	75	51
hsa-miR-1913	92	38	53	46	46	43	36	46	50	48		352	160	365	249	258	267	124	388	319	237
hsa-miR-1914-3p	120	61	41	50	91	63	53	34	32	48		479	322	333	304	441	414	179	239	184	321
hsa-miR-1914-5p	498	367	150	357	327	237	508	149	236	264		2402	2173	1408	2516	2133	1980	1851	1082	2007	1904
hsa-miR-1915-3p	687	612	216	493	357	417	486	193	261	474		2915	3029	1848	3288	1902	3026	1665	1443	1825	2987
hsa-miR-1915-5p	127	41	50	83	92	59	101	71	55	42		468	163	382	461	502	371	338	397	264	244
hsa-miR-192-3p	67	61	33	97	61	52	69	55	28	58		302	278	353	559	287	323	276	380	142	363
hsa-miR-192-5p	41	33	26	23	42	26	40	17	20	17		103	166	196	105	182	147	113	46	173	67
hsa-miR-193a-3p	66	68	46	50	41	55	37	20	20	57		252	346	357	278	232	395	132	152	147	397
hsa-miR-193a-5p	44	19	25	32	30	26	36	23	16	24		179	124	166	160	124	160	104	104	87	143
hsa-miR-193b-3p	82	53	64	73	66	73	150	53	34	68		278	232	469	316	303	458	504	403	202	356
hsa-miR-193b-5p	155	120	74	73	63	94	98	64	34	95		614	616	593	473	336	804	294	585	221	530
hsa-miR-194-3p	41	31	20	28	44	31	57	27	31	26		190	157	121	139	206	203	156	205	163	95
hsa-miR-194-5p	42	17	29	18	16	19	13	24	11	34		213	60	250	110	80	82	41	125	19	206
hsa-miR-195-3p	21	29	33	13	21	20	60	17	0	15		73	156	208	71	84	92	188	64	0	84
hsa-miR-195-5p	31	23	14	21	16	20	12	15	12	15		161	116	58	65	56	119	38	65	88	80
hsa-miR-196a-3p	136	117	80	99	102	54	89	55	66	89		603	710	706	621	580	421	309	474	348	554
hsa-miR-196a-5p	272	193	131	249	88	123	40	54	63	74		1332	1123	1435	1830	497	1046	126	414	430	440
hsa-miR-196b-3p	157	63	70	101	120	78	146	88	90	70		697	303	670	629	648	543	488	748	613	391
hsa-miR-196b-5p	104	96	45	71	66	72	61	35	31	80		325	384	255	264	265	348	188	201	133	381
hsa-miR-197-3p	224	190	139	202	199	235	190	69	112	176		959	940	1280	1204	1020	1791	658	499	730	985
hsa-miR-197-5p	82	66	37	55	54	51	54	23	72	59		351	308	244	311	283	341	178	106	525	341
hsa-miR-1972	19	0	26	12	28	0	20	23	0	12		56	0	141	58	113	0	40	124	0	63
hsa-miR-1973	32	24	11	18	27	20	15	15	0	16		140	146	99	114	144	159	52	103	0	65
hsa-miR-1976	70	38	30	53	41	42	47	42	23	54		258	175	322	317	205	253	135	248	137	281
hsa-miR-198	82	66	30	49	57	49	71	24	33	64		309	334	222	300	268	303	245	143	208	392
hsa-miR-199a-3p	87	44	49	34	75	37	58	46	48	53		372	222	357	237	487	223	222	312	356	335
hsa-miR-199a-5p	68	49	41	39	28	30	39	31	22	31		278	228	279	197	169	203	147	201	132	166
hsa-miR-199b-3p	54	33	26	23	39	35	60	33	23	31		228	143	138	145	192	214	212	178	116	140
hsa-miR-199b-5p	100	55	48	89	73	35	47	30	30	36		419	318	489	632	455	220	197	231	296	196
hsa-miR-19a-3p	22	23	15	17	20	15	23	18	24	21		93	63	83	85	84	74	75	118	153	73
hsa-miR-19a-5p	36	29	17	38	26	23	153	14	23	45		170	146	152	245	160	219	615	32	171	270
hsa-miR-19b-1-5p	12	0	10	16	10	12	10	11	12	18		47	0	45	78	38	60	34	58	73	90
hsa-miR-19b-2-5p	19	13	16	21	26	14	19	0	10	19		74	59	125	116	138	86	59	0	80	106
hsa-miR-19b-3p	51	62	58	41	46	29	47	33	42	39		185	276	455	213	187	168	155	246	224	167
hsa-miR-200a-3p	42	19	20	27	25	32	16	30	16	22		170	94	139	166	126	206	54	215	56	127
hsa-miR-200a-5p	94	61	63	91	64	58	56	58	49	61		417	376	572	575	390	403	210	446	400	391
hsa-miR-200b-3p	41	32	20	27	39	16	26	0	0	15		214	169	127	168	179	111	91	0	0	58
hsa-miR-200b-5p	50	24	24	36	32	19	30	27	14	22		210	103	166	155	159	152	110	157	78	147
hsa-miR-200c-3p	95	89	42	77	44	75	38	47	29	74		351	484	323	466	212	489	147	318	147	490
hsa-miR-200c-5p	154	131	48	121	87	105	80	62	143	102		677	615	377	786	454	864	251	401	1007	663
hsa-miR-202-3p	77	46	35	60	60	59	39	38	22	46		310	253	334	372	358	441	133	284	138	269
hsa-miR-202-5p	39	33	13	33	27	46	12	11	16	19		161	171	100	221	153	327	32	41	141	117
hsa-miR-203a-3p	297	220	240	571	277	227	169	440	129	179		1475	1300	2623	4476	1840	2041	645	3917	1119	1234
hsa-miR-203a-5p	69	57	40	52	60	65	60	37	54	51		251	223	288	239	321	286	112	168	234	160
hsa-miR-203b-3p	110	81	60	61	78	63	52	51	71	61		440	451	590	387	439	512	196	376	498	403
hsa-miR-203b-5p	227	206	123	251	173	175	161	143	146	162		1006	1117	645	1119	957	1184	591	581	1047	1044
hsa-miR-204-3p	40	30	42	25	24	27	22	30	12	22		181	121	345	118	96	143	82	171	58	79
hsa-miR-204-5p	289	144	168	150	299	107	143	111	66	146		1409	842	1723	901	1795	902	481	864	613	921
hsa-miR-205-3p	64	75	23	41	49	60	49	40	31	64		311	409	186	293	219	481	171	224	167	373
hsa-miR-205-5p	201	109	85	203	103	110	88	76	48	85		972	674	833	1552	616	1089	304	584	352	547
hsa-miR-2052	27	12	0	18	19	11	0	14	11	0		129	62	0	112	97	63	0	94	101	0
hsa-miR-2053	26	14	0	28	10	0	19	0	17	13		81	76	0	150	46	0	58	0	88	60
hsa-miR-2054	12	16	10	0	13	0	0	0	0	0		42	88	54	0	55	0	0	0	0	0
hsa-miR-206	61	119	25	70	71	89	69	43	61	73		256	687	181	439	418	830	191	292	374	419
hsa-miR-208a-3p	65	33	47	40	50	51	36	32	23	31		224	164	286	211	281	246	123	155	166	83
hsa-miR-208a-5p	125	66	44	56	127	69	87	52	39	61		552	292	328	301	696	490	339	274	291	309
hsa-miR-208b-3p	155	113	76	95	110	95	102	67	63	103		632	510	616	508	561	584	355	346	378	607
hsa-miR-208b-5p	20	17	16	17	19	18	11	0	18	13		81	92	126	99	95	110	39	0	99	78
hsa-miR-20a-3p	45	23	11	33	13	17	47	13	13	25		191	109	81	246	67	101	142	86	89	161
hsa-miR-20a-5p	31	36	26	62	37	40	27	0	37	37		127	167	153	471	179	292	111	0	156	236
hsa-miR-20b-3p	56	54	22	48	58	44	48	21	30	30		287	319	225	268	329	382	195	126	233	224
hsa-miR-20b-5p	49	43	21	30	31	19	36	19	20	43		200	217	169	251	171	116	127	75	117	229
hsa-miR-21-3p	96	50	60	72	77	60	69	49	26	42		403	303	568	435	358	349	235	383	179	275
hsa-miR-21-5p	180	117	58	136	106	104	76	51	49	109		902	694	534	926	665	987	316	368	354	735
hsa-miR-210-3p	61	30	50	48	85	56	41	29	42	28		275	152	443	259	440	374	128	129	262	153
hsa-miR-210-5p	53	40	29	37	40	37	52	20	39	43		188	165	177	245	178	175	148	147	222	203
hsa-miR-211-3p	140	44	59	58	89	38	73	54	43	51		581	236	536	334	524	309	267	325	265	293
hsa-miR-211-5p	251	137	124	111	84	76	79	86	59	122		1117	797	1115	603	482	613	269	674	397	839
hsa-miR-2110	129	113	59	147	116	119	94	35	68	118		561	616	472	1067	585	914	333	175	372	689
hsa-miR-2113	93	96	48	100	52	74	69	43	60	86		376	475	369	666	253	546	230	283	405	536
hsa-miR-2114-3p	108	102	36	88	72	99	64	37	47	69		415	566	273	496	421	720	227	255	324	456
hsa-miR-2114-5p	128	89	73	120	118	115	116	48	85	97		536	544	542	808	623	760	430	347	595	579
hsa-miR-2115-3p	276	199	96	175	137	129	179	111	102	142		1111	1025	987	1094	679	984	604	807	747	926
hsa-miR-2115-5p	102	76	32	65	61	71	78	36	45	86		369	326	294	410	335	538	266	261	368	501
hsa-miR-2116-3p	94	136	79	80	82	64	70	29	31	52		378	692	689	536	413	445	199	149	177	315
hsa-miR-2116-5p	151	114	57	97	99	54	95	68	53	86		706	661	676	694	613	468	368	524	486	591
hsa-miR-2117	51	17	27	34	41	44	37	14	15	16		198	86	199	173	260	371	152	62	107	145
hsa-miR-212-3p	53	51	19	34	28	39	42	25	19	35		188	270	74	175	150	227	125	127	126	170
hsa-miR-212-5p	217	230	86	172	123	160	249	68	95	227		963	1360	695	1226	684	1280	915	454	703	1489
hsa-miR-214-3p	34	26	11	16	19	29	22	19	18	30		146	77	64	86	96	208	73	142	148	194
hsa-miR-214-5p	17	15	0	10	16	17	13	10	0	18		46	40	0	33	80	50	37	24	0	39
hsa-miR-215-3p	28	20	18	19	34	23	21	17	17	26		86	79	51	74	122	57	60	102	78	93
hsa-miR-215-5p	80	34	40	54	61	22	59	29	25	28		346	177	408	368	379	184	217	205	119	144
hsa-miR-216a-3p	36	19	19	32	19	23	40	15	21	27		146	109	144	184	101	151	103	72	127	152
hsa-miR-216a-5p	37	40	17	39	29	37	31	14	14	31		156	152	94	225	129	279	79	67	82	167
hsa-miR-216b-3p	120	116	60	110	108	88	135	62	64	95		460	591	449	578	537	586	462	317	364	577
hsa-miR-216b-5p	21	10	11	16	0	0	0	0	0	0		94	41	90	101	0	0	0	0	0	0
hsa-miR-217	42	51	27	27	40	41	24	19	18	26		193	289	144	174	209	277	87	101	115	146
hsa-miR-218-1-3p	47	29	30	33	28	27	38	24	35	43		174	126	127	173	204	156	107	145	237	251
hsa-miR-218-2-3p	131	68	72	80	116	61	81	70	62	76		572	319	675	492	679	441	271	540	442	447
hsa-miR-218-5p	90	94	37	61	80	76	67	20	50	57		366	494	371	361	380	566	218	156	346	347
hsa-miR-219a-1-3p	311	164	170	120	211	95	121	84	127	128		1359	851	1671	859	1267	751	420	673	862	748
hsa-miR-219a-2-3p	37	19	13	15	31	16	19	18	18	20		169	92	67	57	197	103	65	106	141	123
hsa-miR-219a-5p	116	134	41	82	81	123	65	42	60	58		533	772	336	559	440	1081	213	241	502	426
hsa-miR-219b-3p	51	45	40	45	43	28	49	0	18	33		207	235	296	258	201	180	182	0	154	188
hsa-miR-219b-5p	68	63	52	50	53	43	56	46	42	47		259	253	352	287	241	261	182	273	235	280
hsa-miR-22-3p	77	79	35	73	57	67	68	29	41	64		372	452	379	474	322	532	218	223	362	374
hsa-miR-22-5p	122	24	57	57	66	49	40	64	34	60		581	100	623	424	420	282	138	456	258	358
hsa-miR-221-3p	277	184	112	216	147	179	172	95	68	181		1368	936	1116	1533	812	1490	676	711	500	1390
hsa-miR-221-5p	80	38	36	24	49	24	72	45	20	29		407	210	329	202	328	121	155	337	155	199
hsa-miR-222-3p	73	65	22	80	60	69	58	17	29	91		328	366	244	491	342	558	192	84	231	551
hsa-miR-222-5p	62	40	33	60	47	34	27	18	22	36		273	222	266	378	199	212	92	98	109	164
hsa-miR-223-3p	44	47	34	42	36	45	28	18	22	21		211	247	260	222	203	259	82	140	128	98
hsa-miR-223-5p	35	21	21	23	22	13	21	0	23	11		169	106	79	90	86	90	77	0	142	55
hsa-miR-224-3p	44	25	19	32	24	28	30	16	17	18		157	110	63	137	105	173	93	38	112	108
hsa-miR-224-5p	118	133	50	135	98	95	61	44	73	75		560	726	461	921	525	769	232	350	593	498
hsa-miR-2276-3p	147	94	121	61	129	82	84	49	62	76		677	546	1154	402	668	551	284	264	411	461
hsa-miR-2276-5p	117	73	41	50	53	53	59	42	40	81		460	434	410	378	243	361	209	341	308	511
hsa-miR-2277-3p	120	81	59	65	66	70	237	41	73	48		466	441	446	380	419	471	926	262	579	305
hsa-miR-2277-5p	34	29	15	29	31	36	54	14	33	41		120	143	116	124	130	196	182	92	190	159
hsa-miR-2278	63	69	22	41	50	42	45	13	20	34		224	323	125	244	204	262	178	50	145	212
hsa-miR-2355-3p	30	18	20	31	35	27	29	18	14	19		142	107	107	155	162	183	107	97	71	148
hsa-miR-2355-5p	247	158	164	182	165	113	102	62	110	146		1236	943	1777	1328	1078	984	426	493	899	1020
hsa-miR-2392	61	37	42	31	44	30	38	25	27	28		251	203	356	168	204	144	111	128	142	81
hsa-miR-23a-3p	96	81	69	117	70	59	53	70	44	68		443	384	575	756	367	435	202	499	257	393
hsa-miR-23a-5p	373	422	116	399	269	280	259	170	138	286		1850	2527	1197	3111	1663	2576	1053	1395	1171	2166
hsa-miR-23b-3p	54	55	38	76	47	41	33	33	27	25		235	260	297	523	209	257	129	195	118	103
hsa-miR-23b-5p	39	31	15	20	39	22	20	17	18	31		168	159	72	110	188	156	51	105	142	148
hsa-miR-23c	41	24	18	23	16	13	11	12	15	15		140	103	89	123	55	103	33	77	56	55
hsa-miR-24-1-5p	71	30	26	37	50	39	47	27	24	37		284	114	169	233	286	210	180	194	125	252
hsa-miR-24-2-5p	115	72	34	70	76	90	46	33	46	71		474	392	229	402	542	694	181	234	298	555
hsa-miR-24-3p	118	62	54	53	38	42	55	35	45	63		483	315	426	367	185	337	191	213	245	406
hsa-miR-2467-3p	43	25	15	20	22	27	34	18	12	23		163	95	153	89	82	147	107	79	84	123
hsa-miR-2467-5p	55	24	23	33	51	35	27	31	14	22		243	107	243	155	299	167	89	240	97	103
hsa-miR-25-3p	199	44	107	109	204	65	182	107	77	105		899	213	969	765	1194	421	690	740	578	535
hsa-miR-25-5p	106	83	38	72	108	59	61	28	55	76		478	428	252	490	471	405	201	195	398	466
hsa-miR-2681-3p	77	69	35	67	92	67	36	31	32	40		339	389	350	405	504	514	103	240	280	271
hsa-miR-2681-5p	42	30	21	29	29	23	10	32	21	24		155	169	159	184	93	137	27	233	110	137
hsa-miR-2682-3p	35	35	33	36	29	28	19	26	32	30		164	199	215	197	148	199	59	136	181	171
hsa-miR-2682-5p	56	83	21	47	59	29	40	22	33	58		255	399	179	287	353	220	106	138	212	369
hsa-miR-26a-1-3p	23	27	36	22	29	17	30	11	18	13		62	138	262	92	147	98	87	42	139	70
hsa-miR-26a-2-3p	41	42	37	44	41	35	29	25	32	39		150	196	219	258	212	254	76	128	195	233
hsa-miR-26a-5p	241	242	131	209	160	215	213	90	90	206		1123	1307	1181	1500	955	1819	768	688	709	1288
hsa-miR-26b-3p	70	104	32	59	59	62	45	30	83	61		308	542	250	346	326	497	134	175	559	298
hsa-miR-26b-5p	61	53	30	41	47	28	29	13	14	42		233	239	271	296	218	186	95	63	78	210
hsa-miR-27a-3p	148	116	52	246	78	101	55	44	32	152		617	651	454	1719	411	979	181	346	245	996
hsa-miR-27a-5p	44	36	30	28	32	39	22	31	23	26		194	182	185	194	180	277	66	228	134	161
hsa-miR-27b-3p	300	160	249	175	203	119	93	234	182	186		1527	879	2656	1200	1216	1028	375	2053	1489	1225
hsa-miR-27b-5p	118	84	40	140	89	91	107	49	55	84		540	524	403	987	547	743	399	400	461	601
hsa-miR-28-3p	82	65	39	65	59	44	50	29	29	51		264	341	296	265	213	268	143	166	180	246
hsa-miR-28-5p	57	16	28	30	31	0	51	26	14	15		248	72	212	175	232	0	178	180	73	100
hsa-miR-2861	339	33	118	113	280	46	476	168	57	73		1418	115	1011	627	1460	329	1618	1097	299	381
hsa-miR-2909	146	94	61	52	96	54	38	38	58	97		681	475	551	325	575	305	142	304	445	620
hsa-miR-296-3p	123	141	70	97	107	113	90	99	89	90		464	714	521	439	613	825	306	704	619	578
hsa-miR-296-5p	46	34	26	34	46	36	35	36	28	32		163	128	101	147	266	251	105	246	169	160
hsa-miR-297	20	0	11	16	22	0	25	15	19	14		85	0	100	89	142	0	75	86	141	75
hsa-miR-298	77	80	53	61	65	64	52	55	54	57		355	390	440	323	365	423	183	370	350	294
hsa-miR-299-3p	35	21	19	23	36	36	23	21	0	35		114	84	142	100	217	259	85	156	0	178
hsa-miR-299-5p	164	92	91	86	159	68	93	70	73	75		653	496	823	496	887	447	315	483	571	491
hsa-miR-29a-3p	69	68	36	51	63	40	46	36	51	45		296	353	430	288	307	271	123	179	466	269
hsa-miR-29a-5p	44	25	19	35	32	20	22	24	28	26		154	123	141	206	142	135	73	121	149	122
hsa-miR-29b-1-5p	49	27	20	24	19	36	43	17	18	25		194	103	140	105	76	144	124	64	92	84
hsa-miR-29b-2-5p	34	26	34	48	42	33	63	31	21	23		186	139	319	280	210	181	219	203	166	139
hsa-miR-29b-3p	63	49	35	43	40	31	20	16	21	23		331	300	399	353	202	210	69	62	130	176
hsa-miR-29c-3p	47	28	15	22	50	35	43	18	26	34		201	152	125	88	288	259	169	173	120	230
hsa-miR-29c-5p	444	184	318	266	325	156	130	280	142	228		2283	1017	3261	1847	1989	1161	526	2363	1108	1716
hsa-miR-300	52	36	17	39	49	25	30	22	12	26		190	183	124	209	224	185	104	154	89	166
hsa-miR-301a-3p	89	113	33	85	71	75	66	10	49	77		409	668	302	610	435	666	264	80	443	548
hsa-miR-301a-5p	22	17	0	23	13	21	21	0	12	15		99	55	0	138	41	161	83	0	50	72
hsa-miR-301b-3p	42	25	16	29	26	21	11	13	14	31		181	167	149	137	167	189	46	128	117	176
hsa-miR-301b-5p	40	59	31	38	51	37	31	44	27	27		198	342	294	250	287	195	111	267	141	140
hsa-miR-302a-3p	18	12	10	11	14	16	11	0	0	0		70	71	72	55	54	113	29	0	0	0
hsa-miR-302a-5p	62	78	49	75	50	60	54	23	39	54		258	513	340	462	333	460	219	151	357	379
hsa-miR-302b-3p	175	258	221	199	133	401	536	99	184	275		757	1325	2257	1393	841	3359	1871	731	1459	1800
hsa-miR-302b-5p	40	41	25	44	43	42	122	24	19	40		181	190	225	277	200	325	480	133	154	217
hsa-miR-302c-3p	50	34	19	36	33	31	127	21	17	28		199	193	157	212	186	259	481	145	123	171
hsa-miR-302c-5p	27	16	0	28	22	18	16	0	25	0		88	77	0	183	161	99	50	0	177	0
hsa-miR-302d-3p	204	117	99	248	114	121	98	74	83	118		941	586	900	1605	611	1021	293	494	660	731
hsa-miR-302d-5p	19	19	0	18	22	11	20	12	0	21		69	91	0	75	119	77	70	72	0	124
hsa-miR-302e	19	20	14	18	20	30	0	15	17	17		98	112	123	80	97	280	0	85	135	172
hsa-miR-302f	12	0	0	12	0	0	0	0	0	0		41	0	0	41	0	0	0	0	0	0
hsa-miR-3064-3p	157	96	71	161	169	98	227	57	48	92		669	556	797	943	1123	797	788	446	384	543
hsa-miR-3064-5p	33	29	16	24	34	15	29	16	11	19		135	148	111	108	166	101	95	91	66	102
hsa-miR-30a-3p	68	45	34	86	49	50	44	24	38	47		340	263	285	563	291	320	146	179	323	296
hsa-miR-30a-5p	207	190	106	136	145	151	117	97	105	166		1031	1069	1048	965	919	1310	433	747	755	1149
hsa-miR-30b-3p	94	47	45	39	50	29	69	46	17	39		365	314	346	224	305	222	228	305	95	224
hsa-miR-30b-5p	44	36	21	44	36	28	63	20	35	42		136	137	134	202	197	199	225	90	205	186
hsa-miR-30c-1-3p	82	46	30	47	33	47	27	23	30	36		347	223	208	231	184	336	84	195	171	224
hsa-miR-30c-2-3p	36	23	17	16	21	16	15	17	20	15		115	127	139	92	85	94	68	135	150	71
hsa-miR-30c-5p	56	36	24	39	37	28	37	22	22	22		180	187	238	152	208	158	123	138	139	146
hsa-miR-30d-3p	54	37	27	26	42	24	63	11	30	42		236	223	190	163	274	160	195	77	196	261
hsa-miR-30d-5p	188	222	90	163	148	164	194	59	90	160		827	1062	725	971	859	1279	639	376	695	1054
hsa-miR-30e-3p	112	78	40	73	76	64	86	41	51	80		468	364	302	474	512	467	313	252	417	561
hsa-miR-30e-5p	97	76	47	60	62	52	36	61	55	52		430	387	346	345	371	385	133	361	370	273
hsa-miR-31-3p	170	113	105	102	157	72	110	96	63	91		899	688	1089	741	991	653	377	844	536	593
hsa-miR-31-5p	158	103	66	116	71	96	96	64	140	104		743	502	641	668	438	760	303	463	1057	627
hsa-miR-3115	215	105	105	108	190	101	73	61	65	86		1026	578	1073	778	1155	679	232	540	450	527
hsa-miR-3116	151	112	55	112	88	97	128	64	87	110		755	685	546	835	472	750	523	543	762	797
hsa-miR-3117-3p	101	28	20	49	65	15	108	46	17	46		466	138	155	312	339	101	367	348	95	329
hsa-miR-3117-5p	78	30	41	27	30	22	24	40	29	38		272	168	425	200	223	117	83	301	162	261
hsa-miR-3118	36	55	22	31	51	25	41	22	29	31		141	288	170	166	265	185	157	153	170	179
hsa-miR-3119	34	10	16	17	14	20	15	0	0	21		154	56	115	94	71	74	39	0	0	110
hsa-miR-3120-3p	42	16	27	24	35	0	19	30	18	25		192	99	196	177	204	0	60	220	174	152
hsa-miR-3121-3p	25	26	18	25	28	15	19	16	23	19		101	85	108	138	161	97	58	114	141	107
hsa-miR-3121-5p	89	45	37	39	43	41	35	32	21	31		407	249	293	224	234	292	116	214	158	150
hsa-miR-3122	136	124	54	78	109	84	140	35	172	108		596	623	537	456	558	727	441	233	1364	720
hsa-miR-3123	21	31	18	19	24	23	0	16	14	10		61	93	36	103	121	129	0	120	72	33
hsa-miR-3124-3p	185	173	76	138	101	97	136	39	103	119		878	935	677	1001	662	775	481	312	780	790
hsa-miR-3124-5p	213	106	87	111	136	68	119	79	54	63		870	530	845	743	784	458	418	698	297	393
hsa-miR-3125	159	131	48	129	121	121	92	69	58	131		722	702	391	873	736	934	337	437	383	942
hsa-miR-3126-3p	142	201	119	147	92	157	79	40	80	125		582	1030	1120	960	512	1110	276	228	613	854
hsa-miR-3126-5p	185	93	88	127	89	109	78	51	82	123		819	582	781	819	480	762	292	394	583	836
hsa-miR-3127-3p	53	31	30	31	29	20	27	0	10	18		214	164	141	159	118	98	63	0	65	93
hsa-miR-3127-5p	144	94	104	131	103	90	88	68	75	86		599	521	852	822	587	677	319	441	543	472
hsa-miR-3128	71	65	29	41	62	43	41	21	38	49		301	433	236	261	384	330	142	114	204	322
hsa-miR-3129-3p	27	23	12	18	27	27	20	13	19	18		90	116	57	92	116	165	64	43	131	92
hsa-miR-3129-5p	158	67	75	88	77	73	93	52	53	73		700	360	735	500	403	499	282	331	387	426
hsa-miR-3130-3p	227	226	123	186	130	164	191	114	101	208		1002	1235	1264	1376	839	1480	737	885	844	1410
hsa-miR-3130-5p	222	183	120	163	190	137	166	54	103	136		908	940	997	983	1073	1025	598	415	644	896
hsa-miR-3131	162	159	82	166	150	134	108	82	116	122		678	825	758	1116	851	1166	375	644	811	832
hsa-miR-3132	69	43	30	41	42	33	51	25	32	35		291	241	155	196	176	208	141	136	150	172
hsa-miR-3133	142	129	29	74	112	75	57	28	85	95		638	738	227	486	658	586	195	200	545	590
hsa-miR-3134	29	18	10	18	21	30	25	0	0	28		104	103	87	109	80	176	79	0	0	131
hsa-miR-3135a	25	14	19	20	17	23	34	13	11	29		114	86	160	109	68	120	89	53	20	163
hsa-miR-3135b	81	65	28	45	46	48	63	15	33	55		299	299	264	236	228	257	198	58	211	246
hsa-miR-3136-3p	89	63	58	50	66	44	38	61	74	51		383	335	580	330	392	297	120	440	525	306
hsa-miR-3136-5p	61	45	47	54	53	43	46	44	20	52		238	223	263	309	236	247	160	238	107	288
hsa-miR-3137	45	37	24	37	35	21	27	21	0	24		193	133	141	256	156	107	82	120	0	119
hsa-miR-3138	173	233	96	161	122	150	132	52	93	161		646	1170	725	1000	701	1116	473	377	529	948
hsa-miR-3139	46	25	14	35	19	27	10	31	21	13		186	124	59	191	90	183	32	128	101	63
hsa-miR-3140-3p	44	35	21	20	30	28	34	22	42	28		197	200	211	86	171	181	118	186	300	181
hsa-miR-3140-5p	38	32	21	30	17	11	25	28	13	22		129	165	152	141	53	37	70	122	53	100
hsa-miR-3141	184	140	84	148	149	133	108	64	73	132		789	679	748	959	817	969	366	498	496	754
hsa-miR-3142	52	56	25	59	45	39	46	41	33	37		248	282	195	347	213	289	195	319	224	238
hsa-miR-3143	87	56	27	53	56	47	49	45	32	43		341	230	190	264	318	151	152	296	129	218
hsa-miR-3144-3p	74	61	53	81	65	60	57	58	48	56		338	316	437	486	314	483	184	441	289	328
hsa-miR-3144-5p	46	42	41	38	39	18	87	18	32	34		172	211	254	151	204	87	297	137	174	179
hsa-miR-3145-3p	59	33	40	40	46	31	83	33	26	39		259	134	334	230	243	209	296	250	196	243
hsa-miR-3145-5p	67	61	53	57	57	47	60	37	40	54		289	336	435	304	311	355	179	241	240	279
hsa-miR-3146	284	288	88	242	217	224	158	74	209	220		1320	1718	850	1671	1308	2132	621	587	1736	1519
hsa-miR-3147	84	117	85	74	105	81	52	46	59	62		349	558	829	455	671	606	154	256	451	409
hsa-miR-3148	51	50	50	27	62	36	41	18	30	42		230	205	541	146	346	232	132	144	200	229
hsa-miR-3149	29	18	20	18	13	14	17	13	11	27		88	68	141	77	81	85	69	56	30	149
hsa-miR-3150a-3p	24	27	19	18	43	0	19	10	10	18		100	146	146	116	249	0	67	63	44	123
hsa-miR-3150b-3p	90	60	48	41	60	28	230	22	38	49		404	269	420	239	324	220	861	218	233	281
hsa-miR-3150b-5p	29	39	17	51	12	17	24	0	15	30		141	142	124	328	70	108	67	0	97	130
hsa-miR-3151-3p	148	80	80	118	151	121	113	78	69	92		612	333	668	645	819	769	360	623	469	470
hsa-miR-3151-5p	568	190	211	204	351	150	530	236	170	191		2555	1023	2121	1314	2094	1169	1898	1903	1401	1132
hsa-miR-3152-3p	80	72	37	63	52	49	64	29	45	38		340	393	224	377	211	277	151	132	237	228
hsa-miR-3152-5p	22	29	21	34	36	36	46	17	16	38		88	145	174	210	190	256	156	123	115	255
hsa-miR-3153	57	75	44	62	50	57	46	32	45	43		254	354	299	329	318	409	130	215	280	303
hsa-miR-3154	112	73	71	79	83	62	59	47	60	66		403	291	528	366	389	376	132	301	293	289
hsa-miR-3155a	68	42	27	29	54	27	11	27	20	33		305	201	213	182	309	183	42	101	124	178
hsa-miR-3155b	16	16	13	11	17	19	24	0	0	19		65	97	166	53	90	124	62	0	0	132
hsa-miR-3156-3p	39	38	24	36	42	27	61	31	35	46		177	166	149	239	231	214	233	194	206	203
hsa-miR-3156-5p	36	27	21	26	40	16	29	11	20	19		125	110	178	149	216	80	100	75	157	139
hsa-miR-3157-3p	56	40	21	35	43	53	35	18	21	40		205	135	153	163	195	231	113	57	97	182
hsa-miR-3157-5p	61	56	26	52	46	54	66	25	26	33		252	313	231	241	248	453	209	181	162	223
hsa-miR-3158-3p	200	146	49	112	100	118	114	64	57	139		925	828	436	746	602	1007	421	478	454	907
hsa-miR-3159	76	50	44	56	46	46	48	18	28	67		276	290	317	329	211	204	145	71	144	291
hsa-miR-3160-3p	21	18	15	21	22	0	29	14	0	14		59	92	89	83	123	0	93	70	0	88
hsa-miR-3160-5p	31	31	24	33	40	21	21	0	18	24		133	140	179	155	181	104	62	0	79	125
hsa-miR-3161	142	75	88	56	68	38	64	74	31	55		590	358	789	316	302	250	229	697	160	275
hsa-miR-3162-3p	175	132	95	132	116	133	110	86	57	115		723	654	773	745	572	1043	375	568	371	683
hsa-miR-3162-5p	74	63	41	44	52	45	63	21	44	57		296	308	273	251	224	318	198	141	240	291
hsa-miR-3163	28	32	18	19	40	21	21	17	20	19		110	119	113	95	172	144	64	99	135	110
hsa-miR-3164	27	24	25	19	34	24	17	13	19	27		107	134	189	85	192	150	53	76	118	131
hsa-miR-3165	48	77	27	37	46	27	25	12	35	42		227	352	138	167	241	126	65	102	224	209
hsa-miR-3166	41	25	20	21	24	18	26	21	22	16		162	160	142	109	108	90	80	174	144	86
hsa-miR-3167	63	43	29	41	51	30	36	22	26	32		279	203	173	224	261	205	123	132	206	190
hsa-miR-3168	707	693	231	240	284	285	72125	604	248	355		3045	3496	1885	1256	1874	1649	216851	4778	2023	2334
hsa-miR-3169	42	30	14	31	26	28	20	14	19	25		178	171	104	204	137	265	72	111	179	151
hsa-miR-3170	184	110	115	88	89	87	104	71	53	112		698	563	995	555	411	584	328	462	368	595
hsa-miR-3171	47	16	27	28	36	11	21	12	0	13		187	80	163	181	185	72	81	56	0	74
hsa-miR-3173-3p	40	23	12	16	20	20	16	16	0	20		152	89	66	49	44	129	48	88	0	77
hsa-miR-3173-5p	29	25	24	22	21	23	19	14	16	20		108	147	202	101	87	154	61	69	69	107
hsa-miR-3174	38	18	29	35	38	25	41	21	20	23		168	65	224	195	136	139	116	95	151	117
hsa-miR-3175	38	27	26	29	46	32	37	16	21	17		141	132	229	256	239	176	130	92	120	83
hsa-miR-3176	153	130	65	129	111	95	83	67	64	112		676	692	608	847	649	741	306	527	488	666
hsa-miR-3177-3p	64	23	25	26	32	36	41	0	14	20		269	121	197	167	163	209	129	0	64	115
hsa-miR-3177-5p	76	34	23	24	55	31	63	52	25	24		334	172	206	153	304	233	273	403	146	90
hsa-miR-3178	249	130	117	90	142	61	109	82	93	75		1113	674	1009	524	717	466	333	650	721	563
hsa-miR-3179	149	88	63	88	115	65	94	71	68	87		681	461	584	542	651	501	365	440	447	514
hsa-miR-3180	73	24	35	34	51	15	24	31	21	40		317	109	339	224	233	97	87	233	163	269
hsa-miR-3180-3p	56	14	33	36	37	25	21	13	15	20		211	57	264	139	191	130	44	48	74	102
hsa-miR-3180-5p	150	115	99	119	112	90	180	79	74	83		600	532	868	733	603	677	642	506	419	436
hsa-miR-3181	234	193	96	141	110	127	136	51	90	149		838	880	663	716	489	791	402	277	496	842
hsa-miR-3182	1117	870	346	600	815	548	437	442	480	595		5581	5413	3963	4850	5297	5138	1625	3827	4135	4359
hsa-miR-3183	130	128	89	100	170	86	113	62	93	71		537	590	689	507	893	505	363	479	560	403
hsa-miR-3185	226	221	81	166	116	127	161	70	87	170		888	1092	653	1013	650	862	574	542	583	963
hsa-miR-3186-3p	130	150	63	130	124	136	100	42	92	79		638	873	590	1012	667	1165	367	354	739	498
hsa-miR-3186-5p	66	56	18	62	33	28	42	10	17	28		268	232	171	405	142	188	136	62	118	148
hsa-miR-3187-3p	24	26	21	20	29	15	33	13	19	23		110	124	145	108	141	100	97	43	102	136
hsa-miR-3187-5p	75	69	56	61	75	53	62	37	27	64		262	329	419	350	376	369	195	208	143	344
hsa-miR-3188	198	87	81	127	134	50	1202	75	38	72		909	478	670	891	731	362	4382	491	294	413
hsa-miR-3189-3p	147	90	65	99	89	71	105	54	45	108		625	424	505	581	438	535	384	390	293	648
hsa-miR-3189-5p	55	47	18	29	29	32	33	33	12	28		214	206	80	162	166	151	94	172	90	170
hsa-miR-3190-3p	19	0	0	17	16	0	15	0	11	13		79	0	0	61	85	0	37	0	73	75
hsa-miR-3190-5p	185	123	93	134	109	181	580	105	62	146		730	556	746	735	581	1403	1668	692	431	897
hsa-miR-3191-3p	73	90	19	52	42	31	38	22	71	41		294	452	165	267	199	250	147	126	482	250
hsa-miR-3191-5p	71	28	23	44	38	23	34	40	24	20		278	160	191	265	200	156	103	305	186	119
hsa-miR-3192-3p	105	90	50	132	80	53	49	38	39	54		467	483	545	828	496	478	152	254	312	343
hsa-miR-3192-5p	60	45	43	62	66	41	55	25	23	44		255	256	324	416	374	283	177	235	160	251
hsa-miR-3193	81	83	29	49	48	53	58	19	27	60		359	400	259	302	273	391	183	90	172	370
hsa-miR-3194-3p	72	36	48	54	35	42	37	37	24	74		274	154	400	279	129	321	131	150	141	403
hsa-miR-3194-5p	19	28	12	21	24	20	19	11	11	12		64	133	55	117	76	122	56	90	78	86
hsa-miR-3195	128	85	40	57	68	52	112	60	56	84		492	458	249	297	350	353	375	426	416	500
hsa-miR-3196	122	92	67	98	86	68	109	52	44	79		429	460	527	489	394	396	334	268	268	465
hsa-miR-3197	93	46	57	65	108	53	114	55	53	86		407	235	360	348	507	346	377	488	392	587
hsa-miR-3198	93	64	75	78	110	56	93	48	143	64		404	279	543	418	559	337	283	301	965	351
hsa-miR-3199	30	40	22	37	23	27	36	12	14	25		134	228	188	207	108	204	116	72	101	137
hsa-miR-32-3p	66	42	27	50	143	54	42	14	28	44		268	219	203	329	888	446	150	102	199	271
hsa-miR-32-5p	105	106	18	88	53	74	75	25	56	67		474	578	145	707	314	499	286	193	476	551
hsa-miR-3200-3p	177	116	84	107	105	99	105	47	72	106		789	644	799	712	666	783	425	356	536	666
hsa-miR-3200-5p	90	31	60	47	40	26	37	50	23	50		447	149	534	347	227	198	134	367	173	259
hsa-miR-3201	36	38	17	34	27	27	58	21	10	22		142	194	110	210	129	209	173	129	63	84
hsa-miR-3202	54	29	26	27	57	28	24	13	29	39		199	143	214	207	280	204	83	108	181	220
hsa-miR-320a	109	35	63	58	74	25	50	58	20	47		457	126	490	331	379	148	109	442	171	245
hsa-miR-320b	40	40	21	36	30	29	17	31	16	26		150	242	179	272	147	222	58	268	84	146
hsa-miR-320c	82	38	41	50	52	36	85	31	34	34		327	224	335	240	240	231	234	193	241	246
hsa-miR-320d	84	111	38	100	50	77	62	14	39	78		355	559	259	645	284	570	201	116	275	525
hsa-miR-320e	149	113	67	117	105	90	94	68	57	83		611	605	604	717	609	638	320	543	398	502
hsa-miR-323a-3p	92	88	37	59	48	81	97	21	44	77		406	433	366	364	243	606	350	178	309	436
hsa-miR-323a-5p	141	78	58	88	67	53	83	98	45	64		550	497	469	534	383	389	282	781	360	388
hsa-miR-323b-3p	52	43	27	43	56	31	63	28	25	35		212	179	222	233	283	229	218	198	156	182
hsa-miR-323b-5p	161	160	94	131	131	97	80	99	87	132		615	797	626	755	618	579	274	660	551	794
hsa-miR-324-3p	271	346	73	261	165	249	203	90	93	229		1174	1796	652	1660	887	1930	678	666	680	1564
hsa-miR-324-5p	208	86	70	98	92	63	80	60	47	89		1009	414	668	617	462	387	263	461	268	553
hsa-miR-325	216	104	80	145	175	98	121	85	110	131		1126	580	748	931	1041	971	445	581	910	904
hsa-miR-326	116	62	56	72	96	62	411	66	52	77		442	316	306	325	401	364	1361	353	314	390
hsa-miR-328-3p	60	48	37	44	49	57	62	22	16	38		233	213	229	234	242	388	192	134	91	174
hsa-miR-328-5p	163	84	64	68	72	56	73	79	46	79		517	392	391	334	310	351	249	464	244	381
hsa-miR-329-3p	53	55	17	37	25	31	42	26	25	30		221	247	97	226	176	206	157	146	176	152
hsa-miR-329-5p	105	76	52	66	62	41	32	32	44	44		448	382	313	400	296	232	87	157	237	225
hsa-miR-330-3p	26	26	15	29	23	26	31	10	0	23		117	119	100	149	130	151	98	42	0	100
hsa-miR-330-5p	58	41	40	38	53	34	50	36	17	45		253	188	382	239	261	202	187	235	102	333
hsa-miR-331-3p	138	104	46	97	99	67	93	75	71	91		641	571	445	591	587	522	301	460	503	591
hsa-miR-331-5p	125	115	56	97	96	75	94	85	68	71		544	643	570	620	470	526	356	478	490	501
hsa-miR-335-3p	175	185	67	116	126	142	92	37	93	142		780	945	586	828	675	1192	319	254	641	936
hsa-miR-335-5p	114	51	40	59	75	20	36	48	43	46		560	306	426	448	416	119	169	357	324	305
hsa-miR-337-3p	26	47	20	23	31	30	26	14	22	14		83	261	181	122	158	208	91	62	117	87
hsa-miR-337-5p	97	60	62	51	86	35	57	37	49	37		362	298	558	290	381	246	198	279	374	230
hsa-miR-338-3p	45	34	59	49	44	34	24	38	48	36		178	191	436	312	250	252	83	222	325	209
hsa-miR-338-5p	107	51	52	80	73	42	63	48	26	38		511	216	457	419	412	243	163	356	184	226
hsa-miR-339-3p	604	184	305	295	468	178	929	336	134	252		2703	928	2779	2002	2595	1386	3338	2592	1043	1526
hsa-miR-339-5p	231	51	121	79	172	101	330	116	39	122		936	249	1195	482	965	767	1149	925	244	655
hsa-miR-33a-3p	96	109	37	100	81	72	51	43	68	93		415	674	371	684	505	613	209	308	520	650
hsa-miR-33a-5p	65	69	45	86	176	96	52	33	83	53		244	354	299	521	927	665	183	173	621	266
hsa-miR-33b-3p	80	65	41	56	73	67	68	31	33	50		334	277	357	334	319	417	226	152	191	328
hsa-miR-33b-5p	77	52	28	58	48	48	74	19	40	51		303	249	293	296	238	441	254	105	259	287
hsa-miR-340-3p	28	17	21	20	32	23	26	15	10	22		112	101	187	118	162	223	84	107	58	149
hsa-miR-340-5p	88	86	40	51	58	82	55	28	24	48		432	478	310	297	395	679	213	187	141	236
hsa-miR-342-3p	202	150	104	171	148	119	90	64	128	150		905	740	828	1043	839	885	279	383	986	902
hsa-miR-342-5p	46	35	15	24	166	23	21	17	10	20		191	120	140	152	1097	137	66	91	49	98
hsa-miR-345-3p	64	53	23	58	28	38	33	18	56	35		238	285	139	366	133	265	119	58	428	155
hsa-miR-345-5p	105	106	34	96	85	90	62	48	39	85		477	604	305	650	471	731	218	290	322	575
hsa-miR-346	64	59	34	90	52	52	52	10	22	53		242	250	263	429	256	282	171	49	118	310
hsa-miR-34a-3p	31	22	25	16	15	21	13	12	17	12		105	85	130	95	58	116	41	60	69	38
hsa-miR-34a-5p	248	281	140	180	226	198	120	93	78	133		1094	1632	1136	1215	1307	1558	447	574	538	794
hsa-miR-34b-3p	102	62	72	63	87	38	48	47	46	53		429	284	607	376	413	214	158	339	290	274
hsa-miR-34b-5p	44	29	41	148	38	40	32	35	19	46		190	159	359	1011	162	257	123	145	124	312
hsa-miR-34c-3p	118	60	65	80	98	58	73	62	56	64		490	284	577	495	552	400	229	450	440	405
hsa-miR-34c-5p	64	67	34	76	50	38	46	30	25	61		241	295	286	377	238	218	169	240	170	346
hsa-miR-3529-5p	45	34	28	27	36	25	27	17	16	16		178	164	140	141	186	182	60	114	95	68
hsa-miR-3591-5p	16	13	0	21	16	12	12	0	12	11		60	60	0	125	78	55	44	0	81	47
hsa-miR-3605-3p	172	153	69	145	136	133	132	69	61	113		822	749	708	937	737	888	484	501	481	689
hsa-miR-3605-5p	55	40	37	26	47	33	72	33	34	30		226	197	164	171	210	230	262	193	202	154
hsa-miR-3606-3p	29	39	21	33	41	23	44	17	37	21		131	237	147	121	194	112	119	114	251	134
hsa-miR-3606-5p	16	12	0	15	13	21	15	11	0	15		46	39	0	51	28	153	27	37	0	57
hsa-miR-3607-3p	37	30	25	40	39	26	21	15	22	21		117	180	149	156	149	109	54	67	72	73
hsa-miR-3607-5p	28	18	28	19	33	16	26	24	18	21		124	95	305	117	126	74	86	140	96	116
hsa-miR-3609	96	118	66	90	98	82	66	39	65	91		362	724	642	617	601	630	237	197	520	518
hsa-miR-361-3p	351	86	109	158	207	111	272	186	105	131		1694	467	1057	1053	1286	1027	928	1607	792	831
hsa-miR-361-5p	66	47	33	37	45	27	33	36	12	45		274	275	269	204	203	170	108	279	65	281
hsa-miR-3610	89	65	61	63	65	42	60	35	48	27		342	353	507	341	417	310	211	268	277	190
hsa-miR-3611	22	16	12	0	22	21	15	0	11	16		72	85	82	0	132	148	47	0	63	61
hsa-miR-3612	110	54	62	58	76	42	58	42	35	53		495	298	551	379	358	336	195	288	241	383
hsa-miR-3613-3p	604	514	334	603	437	408	325	297	307	388		2673	2785	3296	4393	2535	3479	1146	2154	2269	2741
hsa-miR-3613-5p	71	37	33	41	44	44	35	0	23	28		275	183	239	227	234	337	91	0	163	127
hsa-miR-3614-3p	58	59	41	47	43	47	36	25	36	54		239	308	259	215	177	317	138	190	240	291
hsa-miR-3614-5p	71	43	47	48	38	50	114	25	20	35		259	228	343	324	201	351	373	152	123	165
hsa-miR-3615	140	85	75	85	73	79	79	46	80	85		625	447	645	526	442	618	247	303	587	463
hsa-miR-3616-3p	130	145	45	88	76	79	73	36	64	100		560	868	302	618	433	663	274	279	468	531
hsa-miR-3616-5p	31	10	14	17	15	15	10	13	0	0		136	33	106	70	90	111	44	58	0	0
hsa-miR-3617-3p	214	113	138	138	207	83	108	68	108	110		931	538	1092	825	1164	622	352	565	831	709
hsa-miR-3617-5p	52	36	21	36	25	29	29	32	21	26		198	148	156	183	121	174	99	192	134	168
hsa-miR-3618	56	28	19	42	48	29	27	25	20	32		213	116	141	194	210	119	92	42	106	161
hsa-miR-3619-3p	70	86	40	58	44	62	60	32	49	26		303	498	302	355	246	434	186	263	336	148
hsa-miR-3619-5p	128	137	50	100	95	73	104	47	63	127		543	684	468	634	582	614	400	314	471	842
hsa-miR-362-3p	96	56	43	50	49	50	41	50	38	48		373	273	444	321	255	393	138	322	255	281
hsa-miR-362-5p	62	66	34	84	69	53	58	32	30	58		289	372	304	506	383	388	194	182	179	365
hsa-miR-3620-3p	132	139	85	161	111	114	86	75	92	126		475	677	763	957	568	788	285	435	576	789
hsa-miR-3620-5p	28	20	13	29	23	17	37	11	10	24		119	115	70	153	128	110	127	48	44	110
hsa-miR-3621	48	57	26	44	33	32	22	10	25	36		224	274	240	231	145	207	66	69	166	160
hsa-miR-3622a-3p	44	21	19	25	23	21	34	12	12	18		197	108	154	120	148	98	125	67	79	101
hsa-miR-3622a-5p	180	157	57	126	114	126	133	61	76	142		826	936	466	757	641	1099	524	460	642	1049
hsa-miR-3622b-3p	95	46	42	61	75	35	45	31	44	42		361	259	364	298	410	245	140	191	271	264
hsa-miR-3622b-5p	26	12	24	11	0	15	0	14	0	12		89	57	148	56	0	76	0	52	0	29
hsa-miR-363-3p	18	16	22	18	28	13	13	11	13	20		73	82	178	82	111	55	41	33	107	95
hsa-miR-363-5p	1040	1074	410	820	462	771	2004	193	325	583		5374	6620	4097	6096	2832	7025	7302	1357	2811	4062
hsa-miR-3646	176	187	90	228	148	191	133	66	141	191		747	1115	849	1593	899	1672	498	469	1101	1347
hsa-miR-3648	565	359	156	382	291	286	472	138	216	344		2443	1837	1579	2322	1544	2177	1612	942	1611	2360
hsa-miR-3649	112	35	45	50	67	43	40	43	34	29		567	187	414	406	479	353	129	387	218	177
hsa-miR-3650	33	12	28	23	28	18	32	22	0	20		153	85	246	140	142	115	75	169	0	112
hsa-miR-3651	69	49	30	49	68	43	60	45	43	45		295	209	254	256	271	286	204	194	286	260
hsa-miR-3652	365	505	116	544	297	411	392	67	295	405		1576	2847	1202	3909	1689	3340	1386	484	2269	2488
hsa-miR-3653-3p	257	233	166	175	181	219	388	99	131	196		1017	1144	1351	990	891	1775	1359	546	896	1124
hsa-miR-3653-5p	244	321	121	305	249	273	290	120	141	268		1000	1773	1178	2118	1332	1961	972	807	1052	1689
hsa-miR-3654	143	44	74	72	63	38	64	51	37	58		611	231	798	402	420	295	198	382	315	348
hsa-miR-3655	53	46	42	47	62	30	67	24	32	31		211	241	415	318	350	187	232	169	201	205
hsa-miR-3656	46	42	29	44	41	23	50	34	19	26		137	184	186	214	188	77	152	135	92	103
hsa-miR-3657	24	20	15	24	22	10	20	26	0	12		76	99	102	120	100	43	45	163	0	66
hsa-miR-3658	23	31	15	26	25	28	24	0	22	25		76	85	46	107	107	136	66	0	123	81
hsa-miR-3659	59	35	17	49	35	25	26	33	18	28		269	150	76	240	158	134	98	167	151	183
hsa-miR-365a-3p	24	20	18	28	24	11	16	18	17	17		83	100	114	158	139	52	66	136	99	101
hsa-miR-365a-5p	271	259	155	221	189	221	242	94	90	253		1140	1260	1384	1315	946	1610	757	735	712	1495
hsa-miR-365b-3p	40	23	17	20	22	10	158	16	19	37		192	139	130	103	96	90	590	63	124	246
hsa-miR-365b-5p	124	124	50	107	69	92	79	42	58	111		513	583	456	685	373	768	253	272	342	567
hsa-miR-3660	29	27	0	21	13	14	14	11	18	22		109	123	0	95	62	85	36	43	119	71
hsa-miR-3661	123	80	40	81	67	66	56	33	34	52		458	382	246	439	361	409	199	191	193	281
hsa-miR-3662	208	333	112	156	160	221	116	57	176	115		972	1852	1183	1040	894	1866	428	372	1390	708
hsa-miR-3663-3p	536	93	166	214	233	93	370	136	77	208		2531	486	1699	1503	1318	731	1250	1085	591	1449
hsa-miR-3663-5p	157	117	79	95	102	69	85	73	46	74		667	626	672	616	571	398	282	438	306	432
hsa-miR-3664-3p	26	27	0	21	26	29	17	10	10	28		84	128	0	112	119	166	54	64	81	149
hsa-miR-3664-5p	30	22	12	19	37	23	24	0	23	15		115	137	78	109	195	124	80	0	186	57
hsa-miR-3665	137	138	41	100	273	118	189	29	66	99		569	719	309	707	1434	925	683	197	369	659
hsa-miR-3666	68	41	34	48	23	29	50	29	19	38		272	190	261	304	121	208	152	189	118	238
hsa-miR-3667-3p	188	140	41	137	140	86	159	54	99	127		887	830	367	1009	776	720	574	422	788	880
hsa-miR-3667-5p	94	49	55	64	50	25	54	25	36	47		364	286	393	459	293	214	185	211	232	270
hsa-miR-3668	124	30	38	74	99	42	85	57	44	95		606	176	447	498	619	320	361	468	337	664
hsa-miR-3669	139	60	34	72	54	76	81	60	19	85		691	360	384	566	335	652	296	484	183	694
hsa-miR-367-3p	15	12	16	0	12	10	16	0	0	20		59	56	103	0	87	80	68	0	0	97
hsa-miR-367-5p	68	82	37	68	44	50	40	18	37	62		321	438	356	421	258	448	154	137	284	360
hsa-miR-3670	63	31	15	30	30	30	24	19	18	21		251	160	74	158	117	237	81	124	103	102
hsa-miR-3671	34	38	28	30	21	35	19	20	16	39		184	208	244	157	90	266	61	102	94	205
hsa-miR-3672	49	27	27	18	60	27	26	21	24	30		199	147	191	74	384	193	82	96	133	189
hsa-miR-3673	20	49	48	23	25	19	0	34	53	25		56	247	446	106	111	124	0	283	387	116
hsa-miR-3674	67	91	30	48	37	50	82	20	36	47		260	533	233	328	180	387	284	100	232	276
hsa-miR-3675-3p	277	205	115	205	180	178	188	108	96	169		1224	1146	1043	1372	1083	1664	727	769	774	1152
hsa-miR-3675-5p	77	63	28	59	52	53	30	10	36	52		300	357	222	397	310	411	138	54	267	359
hsa-miR-3677-3p	50	37	28	61	37	32	25	22	19	48		174	195	225	320	160	221	87	102	158	248
hsa-miR-3677-5p	69	52	40	45	71	57	48	11	34	42		278	252	328	293	328	482	153	59	172	208
hsa-miR-3678-3p	44	45	27	42	39	22	24	27	45	28		195	289	175	266	178	147	100	153	358	200
hsa-miR-3678-5p	55	37	26	32	35	15	24	20	26	25		192	164	159	157	184	155	73	118	160	93
hsa-miR-3679-3p	89	56	37	60	96	24	83	38	41	25		370	306	295	305	518	239	275	271	292	135
hsa-miR-3679-5p	79	27	22	37	80	16	36	33	14	27		352	160	209	243	433	130	128	232	50	172
hsa-miR-3680-3p	35	38	25	28	41	24	34	20	26	23		111	184	172	158	183	137	101	126	155	99
hsa-miR-3680-5p	77	20	32	33	51	39	58	34	31	33		326	81	243	188	287	226	179	179	222	186
hsa-miR-3681-3p	65	74	26	37	52	50	37	19	49	35		273	317	206	237	215	230	133	109	405	179
hsa-miR-3681-5p	24	18	17	10	26	14	18	12	24	37		96	97	131	76	132	90	60	101	150	205
hsa-miR-3682-3p	58	58	29	40	44	48	45	24	26	53		196	262	176	218	223	352	130	144	162	256
hsa-miR-3682-5p	41	28	17	25	16	15	18	18	10	17		179	143	131	113	85	108	65	91	30	117
hsa-miR-3683	81	60	31	57	91	46	40	40	38	52		326	271	175	372	515	343	134	316	206	300
hsa-miR-3684	59	24	37	36	50	17	43	25	26	36		246	123	239	206	220	93	152	150	123	192
hsa-miR-3685	70	82	50	64	68	48	248	28	52	44		307	418	359	382	401	445	930	229	343	231
hsa-miR-3686	34	34	10	21	31	17	23	0	12	12		120	178	54	83	173	90	84	0	81	60
hsa-miR-3687	62	36	32	40	61	25	41	30	21	36		230	184	183	285	288	170	149	180	165	166
hsa-miR-3688-3p	18	0	14	15	26	17	24	0	13	12		87	0	133	90	122	99	110	0	82	64
hsa-miR-3688-5p	0	15	0	20	11	12	0	0	11	15		0	55	0	76	62	57	0	0	37	61
hsa-miR-3689a-3p	14	0	0	0	0	10	10	0	0	0		55	0	0	0	0	41	38	0	0	0
hsa-miR-3689a-5p	13	0	0	18	15	0	0	0	0	10		40	0	0	104	68	0	0	0	0	68
hsa-miR-3689b-3p	70	44	33	34	45	20	39	23	21	30		301	258	359	222	240	55	128	240	116	169
hsa-miR-3689b-5p	30	42	11	21	18	22	21	0	0	27		95	232	112	161	116	191	71	0	0	197
hsa-miR-3689c	27	0	0	10	13	0	11	0	0	0		104	0	0	41	49	0	37	0	0	0
hsa-miR-3689d	38	27	17	35	48	20	29	14	20	30		166	111	146	179	261	136	84	113	143	162
hsa-miR-3689e	13	0	0	0	10	18	11	11	0	0		26	0	0	0	14	57	32	51	0	0
hsa-miR-3689f	62	40	15	46	21	30	41	22	24	47		251	217	125	311	78	288	146	145	185	248
hsa-miR-369-3p	40	51	23	25	43	34	28	14	19	20		112	218	134	77	225	178	84	34	101	64
hsa-miR-369-5p	19	23	10	12	17	0	0	10	0	15		66	123	38	48	113	0	0	57	0	76
hsa-miR-3690	91	56	38	54	63	60	57	34	38	41		391	332	250	333	283	409	161	325	249	186
hsa-miR-3691-3p	206	149	84	134	105	80	83	76	60	101		866	787	722	855	545	591	268	567	485	619
hsa-miR-3691-5p	62	64	40	54	52	75	47	23	31	44		231	278	376	339	261	617	162	182	168	244
hsa-miR-3692-3p	104	61	58	77	77	79	55	31	32	54		482	284	598	440	453	540	221	237	198	321
hsa-miR-3692-5p	94	36	38	45	57	38	102	19	39	42		391	194	355	260	272	230	258	111	285	229
hsa-miR-370-3p	72	61	53	69	76	32	60	18	28	36		332	335	546	424	426	303	225	132	177	216
hsa-miR-370-5p	44	26	26	46	19	26	21	15	18	18		149	77	183	239	93	170	56	57	110	70
hsa-miR-3713	57	30	33	17	20	17	30	12	17	29		172	112	227	78	73	75	113	43	109	122
hsa-miR-3714	13	19	0	0	0	12	0	11	0	10		51	71	0	0	0	65	0	52	0	54
hsa-miR-371a-3p	40	22	21	20	27	29	24	24	13	12		170	110	172	139	115	180	65	141	83	52
hsa-miR-371a-5p	0	0	0	17	18	15	0	0	0	15		0	0	0	27	30	37	0	0	0	32
hsa-miR-371b-3p	22	23	19	21	25	17	15	10	15	22		119	96	122	177	118	62	59	56	108	66
hsa-miR-371b-5p	34	15	11	18	23	17	41	29	0	14		126	77	90	122	130	104	155	173	0	69
hsa-miR-372-3p	55	70	25	36	34	46	26	17	28	42		260	365	154	263	182	329	84	113	201	267
hsa-miR-372-5p	41	30	22	14	24	20	19	12	20	10		189	129	142	82	123	122	53	80	101	56
hsa-miR-373-3p	105	113	49	175	99	107	80	49	83	122		504	602	491	1227	435	759	270	308	601	748
hsa-miR-373-5p	37	33	14	47	22	32	22	16	25	20		153	220	114	314	117	232	56	104	200	127
hsa-miR-374a-3p	67	48	47	61	44	36	48	42	30	46		284	249	406	340	273	210	150	275	190	230
hsa-miR-374a-5p	39	30	14	37	36	14	53	27	12	47		165	148	79	236	190	100	212	193	80	291
hsa-miR-374b-3p	54	38	26	31	25	25	18	19	19	23		191	217	202	169	121	163	57	124	104	121
hsa-miR-374b-5p	20	18	0	14	12	15	11	14	0	14		81	76	0	65	52	80	29	94	0	71
hsa-miR-374c-5p	11	20	13	22	18	12	22	0	11	36		30	71	126	183	100	67	107	0	76	228
hsa-miR-375	234	77	95	101	181	75	159	92	48	83		968	346	927	629	1093	504	514	720	351	495
hsa-miR-376a-2-5p	15	15	15	11	11	0	0	11	0	0		54	72	110	57	51	0	0	40	0	0
hsa-miR-376a-3p	29	14	10	15	13	0	16	20	0	16		116	71	78	110	70	0	59	135	0	75
hsa-miR-376a-5p	160	85	99	81	97	68	58	95	66	102		719	504	917	540	541	576	229	838	534	656
hsa-miR-376b-3p	12	11	10	0	0	0	15	0	0	10		39	51	70	0	0	0	41	0	0	42
hsa-miR-376b-5p	25	23	25	31	21	21	24	11	28	0		102	125	201	143	102	125	84	52	190	0
hsa-miR-376c-3p	57	12	30	37	49	36	48	18	24	26		251	53	260	239	270	193	192	130	112	151
hsa-miR-376c-5p	28	15	17	16	23	14	14	14	15	12		92	85	111	83	125	53	47	107	93	65
hsa-miR-377-3p	16	12	11	16	11	16	0	0	0	14		64	45	103	88	56	97	0	0	0	44
hsa-miR-377-5p	139	121	50	119	81	116	102	68	60	91		624	627	416	767	495	785	372	489	399	541
hsa-miR-378a-3p	15	0	0	14	11	0	19	0	10	11		57	0	0	69	52	0	75	0	75	76
hsa-miR-378a-5p	60	46	15	57	37	31	48	33	17	29		228	220	113	386	160	243	168	224	105	161
hsa-miR-378b	50	45	13	43	40	61	33	11	31	42		232	280	132	359	233	569	135	84	219	263
hsa-miR-378c	40	37	21	17	21	27	62	14	21	23		177	145	86	82	70	152	130	90	103	113
hsa-miR-378d	32	25	21	24	16	23	27	22	15	23		120	98	226	86	64	164	68	150	93	116
hsa-miR-378e	23	19	18	26	23	25	31	28	12	18		70	79	93	94	86	118	100	159	39	107
hsa-miR-378f	31	25	20	40	20	20	15	0	16	31		114	101	137	222	97	116	48	0	114	134
hsa-miR-378g	72	82	32	64	49	53	41	24	21	67		238	331	213	302	266	366	102	178	122	309
hsa-miR-378h	72	16	43	44	64	21	85	24	23	30		305	112	276	281	319	114	206	161	155	146
hsa-miR-378i	51	36	34	52	28	31	60	29	23	44		214	190	314	298	101	224	125	80	137	253
hsa-miR-378j	89	105	24	90	67	80	57	15	52	79		436	597	296	648	338	557	183	88	297	556
hsa-miR-379-3p	22	30	10	21	15	17	14	13	14	14		75	121	72	62	77	97	41	115	100	60
hsa-miR-379-5p	107	63	33	57	77	36	46	70	40	70		433	331	341	369	399	211	151	448	242	436
hsa-miR-380-3p	40	50	13	29	69	31	24	16	21	35		170	283	119	153	402	229	76	86	153	238
hsa-miR-380-5p	40	21	18	37	22	17	27	32	19	16		164	100	146	233	122	131	90	232	161	81
hsa-miR-381-3p	22	13	24	18	27	16	23	0	13	11		71	38	159	124	141	117	83	0	86	35
hsa-miR-381-5p	34	39	23	28	25	28	24	20	21	24		106	152	90	157	106	112	58	77	110	119
hsa-miR-382-3p	81	93	24	61	66	76	72	25	48	68		369	508	199	353	378	621	282	188	408	471
hsa-miR-382-5p	125	84	83	76	90	76	85	45	51	77		518	358	579	428	421	455	297	238	304	392
hsa-miR-383-3p	180	81	74	104	88	66	80	102	63	81		821	456	791	660	521	467	270	804	456	535
hsa-miR-383-5p	32	22	27	23	33	23	196	14	13	26		151	133	165	131	165	192	810	41	88	142
hsa-miR-384	212	277	88	186	157	196	222	64	152	156		947	1436	677	1106	805	1600	810	402	1156	1010
hsa-miR-3907	429	345	178	295	257	260	373	100	188	319		1878	1922	1723	1995	1492	2096	1251	746	1362	2234
hsa-miR-3908	41	37	21	48	24	32	158	27	26	28		144	164	165	236	94	137	645	182	207	118
hsa-miR-3909	48	42	28	45	32	42	23	0	14	19		205	196	210	243	201	353	61	0	101	109
hsa-miR-3910	147	116	77	136	123	108	110	80	67	114		577	570	658	987	702	820	395	498	445	735
hsa-miR-3911	78	85	40	57	64	54	53	37	29	72		322	398	353	375	366	349	155	252	253	438
hsa-miR-3912-3p	0	0	0	14	0	0	0	0	0	0		0	0	0	91	0	0	0	0	0	0
hsa-miR-3912-5p	74	37	43	51	53	49	34	41	22	32		340	209	318	360	271	354	119	241	162	233
hsa-miR-3913-3p	114	78	70	70	81	47	45	39	133	54		522	410	635	423	472	311	148	302	1115	342
hsa-miR-3913-5p	0	0	0	14	10	12	18	0	0	0		0	0	0	44	49	99	64	0	0	0
hsa-miR-3914	48	52	35	46	46	39	29	27	21	33		202	259	271	243	237	269	94	126	103	145
hsa-miR-3915	22	21	36	23	28	22	11	19	16	19		80	105	291	119	125	161	42	87	128	108
hsa-miR-3916	141	109	87	120	141	63	102	110	74	93		711	599	744	771	782	492	373	782	498	657
hsa-miR-3917	36	34	23	25	29	15	39	12	15	22		146	143	160	134	112	89	121	55	111	110
hsa-miR-3918	17	23	11	10	70	24	21	12	34	27		82	122	82	63	427	168	89	80	189	117
hsa-miR-3919	49	35	22	32	30	27	29	13	21	23		190	191	114	184	158	168	111	69	132	169
hsa-miR-3920	71	73	30	94	59	62	63	24	26	85		293	367	234	633	315	413	253	141	152	553
hsa-miR-3921	20	30	18	23	25	17	12	0	14	21		84	171	155	141	107	84	29	0	68	84
hsa-miR-3922-3p	35	15	23	30	32	24	40	14	25	22		174	84	203	156	161	199	141	41	165	132
hsa-miR-3922-5p	121	91	84	116	68	157	227	69	37	87		525	520	759	811	385	1250	791	425	238	571
hsa-miR-3923	64	89	58	70	97	70	56	62	90	49		232	454	402	434	464	514	172	389	697	241
hsa-miR-3924	25	18	12	14	28	18	18	14	18	19		110	128	72	52	107	107	62	80	139	101
hsa-miR-3925-3p	16	37	16	22	23	14	23	0	11	18		73	157	153	97	68	38	68	0	50	81
hsa-miR-3925-5p	135	61	69	84	78	39	105	77	35	75		564	337	617	550	408	301	405	573	272	391
hsa-miR-3926	25	29	13	15	13	12	0	0	11	17		105	98	33	47	59	38	0	0	73	79
hsa-miR-3927-3p	124	76	70	70	97	59	55	38	77	70		604	480	543	485	538	440	202	214	521	459
hsa-miR-3927-5p	16	25	17	18	34	10	10	16	12	16		48	114	85	103	193	37	27	72	72	86
hsa-miR-3928-3p	81	57	44	70	85	55	41	49	40	55		353	262	413	465	458	321	149	342	269	327
hsa-miR-3928-5p	115	74	57	67	55	59	107	33	37	102		445	396	476	288	299	330	400	230	231	585
hsa-miR-3929	30	31	14	27	29	23	18	13	25	23		100	111	93	87	93	119	57	71	112	55
hsa-miR-3934-3p	45	42	25	21	34	28	56	11	18	18		178	165	169	132	176	160	180	50	123	101
hsa-miR-3934-5p	131	102	82	92	77	96	87	54	41	102		611	531	638	693	474	684	282	461	302	536
hsa-miR-3935	127	119	64	125	75	91	119	47	45	77		546	613	603	862	427	723	440	300	269	506
hsa-miR-3936	112	67	70	92	72	41	53	33	23	39		511	347	641	581	398	320	174	185	136	222
hsa-miR-3937	76	34	29	50	48	25	41	27	12	23		283	191	179	293	217	163	121	235	106	107
hsa-miR-3938	103	103	80	69	79	83	61	48	38	64		452	609	736	401	403	645	205	322	232	377
hsa-miR-3939	119	61	35	119	69	44	76	57	48	76		513	311	294	871	403	396	249	343	324	477
hsa-miR-3940-3p	215	156	100	169	162	126	126	60	79	188		866	777	860	1148	837	900	403	438	464	1054
hsa-miR-3940-5p	101	74	41	70	70	53	104	19	27	61		336	342	253	428	308	349	350	84	163	321
hsa-miR-3941	59	38	27	53	35	40	24	28	29	27		282	222	149	237	164	228	75	192	152	153
hsa-miR-3942-3p	38	57	22	33	54	38	152	33	30	37		155	330	329	276	344	316	537	230	237	240
hsa-miR-3942-5p	44	37	20	28	28	22	16	20	12	18		201	139	161	118	172	156	49	125	67	93
hsa-miR-3943	171	95	78	106	100	64	71	82	57	80		690	490	750	665	558	503	206	693	418	553
hsa-miR-3944-3p	195	282	128	160	223	175	81	102	184	171		896	1574	1301	1111	1380	1463	287	812	1552	1215
hsa-miR-3944-5p	152	133	61	98	115	100	97	42	56	122		738	736	573	706	701	792	368	341	480	903
hsa-miR-3945	34	43	29	55	54	36	51	35	26	28		156	254	275	310	295	280	148	258	171	189
hsa-miR-3960	155	90	121	132	100	96	231	58	54	76		620	385	844	657	417	654	699	315	361	443
hsa-miR-3972	230	212	113	156	206	132	209	100	162	179		916	1043	873	934	1084	912	745	695	1182	1050
hsa-miR-3973	14	13	0	0	0	10	10	13	0	16		50	52	0	0	0	84	29	84	0	74
hsa-miR-3974	403	136	155	206	223	102	196	171	67	177		1934	780	1382	1372	1241	798	716	1236	507	1183
hsa-miR-3975	20	13	10	13	25	11	13	0	0	0		83	82	58	59	99	85	41	0	0	0
hsa-miR-3976	66	79	40	58	75	46	48	43	43	36		242	389	294	342	365	300	150	281	278	246
hsa-miR-3977	57	39	33	34	32	37	33	20	18	33		267	178	284	176	168	258	101	120	108	195
hsa-miR-3978	49	64	49	38	47	33	32	19	30	27		224	257	340	212	246	238	103	99	187	143
hsa-miR-409-3p	51	42	17	37	37	30	35	19	18	34		223	197	145	195	185	225	118	145	100	183
hsa-miR-409-5p	128	118	37	74	83	85	47	47	38	87		555	699	336	512	457	648	161	291	235	556
hsa-miR-410-3p	29	18	19	19	22	0	0	14	36	13		72	77	93	111	95	0	0	45	288	44
hsa-miR-410-5p	93	120	26	68	78	116	56	32	48	63		406	720	254	404	398	947	228	206	371	463
hsa-miR-411-3p	77	42	46	42	49	41	39	26	47	41		297	198	419	210	212	279	126	134	296	229
hsa-miR-411-5p	54	18	30	39	28	21	23	21	10	17		253	107	209	225	162	173	74	143	39	81
hsa-miR-412-3p	141	119	55	113	126	123	242	69	58	104		641	618	438	746	682	880	869	503	446	734
hsa-miR-412-5p	33	38	19	30	23	37	53	27	22	39		151	184	188	130	137	328	192	153	160	171
hsa-miR-421	22	33	15	26	29	22	18	12	12	23		79	146	69	130	146	104	49	65	117	95
hsa-miR-422a	41	28	11	33	28	27	43	22	35	25		164	113	44	178	134	153	168	109	191	98
hsa-miR-423-3p	32	60	33	40	53	44	45	31	37	32		160	315	307	199	285	353	137	169	220	172
hsa-miR-423-5p	56	30	33	38	33	22	29	68	13	51		226	147	279	261	169	183	75	414	93	288
hsa-miR-424-3p	27	20	10	17	17	10	20	0	13	15		79	79	76	62	67	48	53	0	83	50
hsa-miR-424-5p	49	63	14	52	52	56	24	15	33	21		245	422	156	425	325	442	83	116	263	139
hsa-miR-425-3p	66	29	29	31	47	34	34	21	31	39		218	135	225	148	270	185	124	116	190	189
hsa-miR-425-5p	43	32	27	24	31	29	30	16	15	34		176	173	110	159	142	180	84	114	131	132
hsa-miR-4251	144	24	49	33	58	21	33	72	68	43		576	111	432	209	327	198	101	657	466	257
hsa-miR-4252	56	65	27	59	47	47	55	24	16	36		258	329	95	371	248	351	201	125	105	211
hsa-miR-4253	45	19	31	25	39	20	17	31	20	19		169	119	243	168	183	127	48	192	152	124
hsa-miR-4254	135	116	86	142	119	133	110	72	67	99		516	529	637	738	593	961	375	526	375	592
hsa-miR-4255	56	51	20	30	27	29	49	28	23	41		260	254	173	202	121	281	177	167	194	276
hsa-miR-4256	73	34	11	22	26	26	27	14	0	27		308	145	87	156	142	154	99	64	0	167
hsa-miR-4257	209	108	73	89	123	115	104	62	75	146		945	519	660	581	673	872	353	429	469	907
hsa-miR-4258	172	75	103	78	63	50	129	79	30	73		791	416	968	564	344	378	471	542	177	493
hsa-miR-4259	213	138	113	104	154	110	119	70	81	116		807	686	891	511	744	673	376	494	517	572
hsa-miR-4260	155	120	76	93	90	65	161	54	44	88		636	642	552	542	441	571	590	352	330	548
hsa-miR-4261	24	25	19	26	36	27	37	26	15	23		118	130	151	129	169	212	102	195	83	127
hsa-miR-4262	128	68	47	76	69	72	76	83	31	86		489	312	387	542	347	517	275	534	197	484
hsa-miR-4263	37	23	0	25	23	21	59	14	18	25		122	93	0	131	148	158	193	56	122	143
hsa-miR-4264	43	24	23	32	32	19	23	37	0	20		198	144	178	196	193	169	82	214	0	120
hsa-miR-4265	32	24	0	33	10	24	0	0	13	20		143	91	0	199	35	83	0	0	67	108
hsa-miR-4266	65	38	27	27	45	16	55	23	30	35		254	153	190	123	248	76	184	145	187	176
hsa-miR-4267	89	47	37	41	42	56	50	22	35	26		391	225	254	285	224	340	176	80	257	142
hsa-miR-4268	127	110	63	86	95	66	93	30	68	71		593	573	539	606	513	532	327	206	500	473
hsa-miR-4269	41	50	26	30	54	35	44	23	21	25		149	232	114	163	262	213	166	110	111	111
hsa-miR-4270	44	25	22	39	29	33	21	20	18	19		155	99	194	166	129	157	62	109	105	62
hsa-miR-4271	69	29	46	37	56	42	25	23	37	49		148	104	152	123	189	182	68	97	132	160
hsa-miR-4272	45	43	37	51	52	56	52	25	29	40		209	267	356	361	317	417	184	176	188	238
hsa-miR-4273	89	33	39	43	44	33	29	41	20	38		395	189	414	323	256	288	90	396	161	252
hsa-miR-4274	311	209	177	239	210	253	236	90	144	225		1219	1037	1604	1441	1067	1791	762	686	884	1309
hsa-miR-4275	138	131	70	101	108	81	165	63	115	100		629	717	718	667	629	620	674	495	880	661
hsa-miR-4276	15	21	0	0	13	10	11	0	0	11		55	96	0	0	43	59	33	0	0	48
hsa-miR-4277	37	35	13	19	42	24	18	10	10	32		157	158	63	103	217	178	64	79	91	156
hsa-miR-4278	27	42	26	31	19	25	23	0	11	18		80	176	238	191	96	188	77	0	63	61
hsa-miR-4279	62	73	40	53	53	46	44	26	35	65		279	381	294	322	286	323	135	133	264	340
hsa-miR-4280	51	66	25	31	31	33	52	22	0	34		243	345	255	232	170	238	169	154	0	185
hsa-miR-4281	77	57	28	40	36	41	41	20	16	31		339	274	170	208	140	190	119	107	55	154
hsa-miR-4282	80	69	43	55	83	49	54	29	53	64		374	375	333	418	428	347	232	178	413	405
hsa-miR-4283	24	13	0	16	18	13	16	0	0	0		73	48	0	87	72	95	48	0	0	0
hsa-miR-4284	59	61	58	60	53	51	42	28	30	39		203	262	408	383	198	278	110	155	173	190
hsa-miR-4285	51	36	26	51	35	23	34	13	19	35		195	227	225	296	199	165	91	78	127	214
hsa-miR-4286	58	100	40	54	76	43	78	19	34	39		230	539	344	426	344	316	204	89	219	224
hsa-miR-4287	77	39	39	52	54	19	16	16	15	39		347	194	302	348	331	145	56	112	109	238
hsa-miR-4288	250	201	127	179	126	119	130	97	107	97		1274	1226	1179	1240	771	979	487	885	834	625
hsa-miR-4289	11	14	0	18	14	14	10	10	10	14		44	49	0	93	80	51	29	13	63	50
hsa-miR-429	31	13	25	29	47	19	22	12	26	13		134	98	183	175	247	135	75	109	152	76
hsa-miR-4290	402	160	179	182	178	88	101	164	88	180		1935	914	1757	1269	936	735	372	1413	706	1334
hsa-miR-4291	43	35	14	29	12	39	26	0	27	21		137	163	102	192	55	293	66	0	193	135
hsa-miR-4292	56	27	37	30	46	19	22	20	30	15		235	141	268	126	205	59	59	109	169	51
hsa-miR-4293	68	48	38	39	50	41	53	46	40	44		294	212	293	262	250	314	177	267	266	255
hsa-miR-4294	349	36	92	118	151	45	5606	130	32	91		1648	173	1019	787	865	323	20796	1046	319	619
hsa-miR-4295	35	29	13	17	17	17	0	0	10	11		170	142	73	77	81	139	0	0	29	62
hsa-miR-4296	22	11	18	11	17	24	0	14	12	20		71	49	89	39	57	107	0	52	66	107
hsa-miR-4297	36	37	22	26	25	35	32	19	18	25		169	199	158	166	151	274	120	150	106	149
hsa-miR-4298	48	53	32	51	32	42	51	15	13	28		217	218	254	328	143	220	166	87	99	129
hsa-miR-4299	32	19	12	25	18	21	21	19	13	16		109	64	87	130	92	163	67	146	93	110
hsa-miR-4300	54	40	32	45	43	40	45	25	28	42		201	171	213	242	212	332	137	182	182	218
hsa-miR-4301	1227	1350	304	1016	808	1070	954	313	481	968		5740	7780	3097	7222	4892	9548	3750	2255	3881	6941
hsa-miR-4302	399	224	166	203	253	160	181	151	115	223		1837	1133	1511	1244	1416	1182	580	1248	725	1294
hsa-miR-4303	131	87	49	84	93	73	63	40	59	84		532	392	467	460	502	540	222	264	361	532
hsa-miR-4304	42	41	17	25	47	54	152	15	20	22		153	214	178	161	270	427	538	139	132	148
hsa-miR-4305	98	74	57	101	78	65	83	56	63	56		432	341	452	501	410	402	352	320	370	312
hsa-miR-4306	17	30	20	16	31	13	14	13	11	12		64	149	130	87	160	84	44	53	61	51
hsa-miR-4307	47	41	27	18	46	34	134	26	39	53		210	229	234	112	253	188	449	151	329	349
hsa-miR-4308	36	35	10	28	25	24	23	16	25	29		129	155	66	121	145	192	67	133	170	119
hsa-miR-4309	41	45	17	31	20	26	23	21	23	19		163	248	141	164	125	154	89	158	143	120
hsa-miR-431-3p	50	41	31	46	46	26	31	29	24	32		200	179	261	242	254	182	119	159	214	165
hsa-miR-431-5p	43	39	18	32	35	32	31	17	16	37		174	184	142	193	213	239	95	100	101	248
hsa-miR-4310	41	20	24	28	32	22	27	17	22	26		163	116	180	160	174	148	82	84	124	150
hsa-miR-4311	93	50	44	44	63	49	49	30	57	38		393	223	384	288	394	358	191	213	369	267
hsa-miR-4312	127	94	100	103	102	90	139	39	62	106		544	422	962	597	590	655	483	204	456	678
hsa-miR-4313	33	22	0	32	21	30	27	0	11	20		121	110	0	139	79	144	92	0	53	102
hsa-miR-4314	34	30	18	25	30	16	23	0	13	24		104	117	109	75	137	74	65	0	71	79
hsa-miR-4315	95	102	32	111	55	71	62	30	40	89		431	531	357	745	282	588	243	185	307	639
hsa-miR-4316	91	54	43	73	82	68	60	41	53	60		394	254	341	441	443	438	211	327	375	360
hsa-miR-4317	125	89	75	84	85	116	102	35	38	87		594	546	673	626	436	921	380	276	320	620
hsa-miR-4318	14	0	0	10	10	12	13	0	0	14		65	0	0	56	78	106	58	0	0	103
hsa-miR-4319	33	0	22	24	40	0	50	24	0	24		121	0	124	111	172	0	170	130	0	149
hsa-miR-432-3p	44	33	13	36	40	36	23	22	23	28		148	149	86	237	169	333	64	113	112	167
hsa-miR-432-5p	80	61	63	50	80	39	312	59	26	49		376	303	542	311	474	272	1107	509	149	370
hsa-miR-4320	29	21	22	20	26	15	16	10	32	15		61	104	191	56	103	66	55	96	191	49
hsa-miR-4321	61	38	24	32	29	24	36	14	17	48		206	165	211	157	110	149	76	76	82	255
hsa-miR-4322	178	105	74	109	113	97	142	77	70	96		730	512	674	691	526	681	502	545	422	467
hsa-miR-4323	32	51	21	30	38	30	38	21	29	31		127	241	140	167	184	244	139	130	168	195
hsa-miR-4324	168	96	83	66	102	50	72	63	52	94		756	567	742	392	557	406	224	463	345	599
hsa-miR-4325	49	44	18	37	43	40	37	16	20	37		220	269	163	229	203	312	116	159	140	220
hsa-miR-4326	61	34	40	55	47	19	116	21	29	33		252	153	313	322	215	125	328	132	172	192
hsa-miR-4327	132	63	59	65	81	68	81	54	48	54		470	309	483	330	418	490	242	307	287	272
hsa-miR-4328	180	231	85	191	123	284	360	39	172	201		882	1418	983	1478	741	2601	1373	294	1472	1470
hsa-miR-4329	39	18	24	21	47	21	40	25	29	36		139	113	198	104	237	130	113	192	160	243
hsa-miR-433-3p	139	55	76	103	67	42	52	62	46	75		670	275	524	599	363	313	162	400	343	452
hsa-miR-433-5p	90	43	40	71	67	41	577	43	36	36		393	252	344	367	370	297	2126	214	222	198
hsa-miR-4330	51	24	18	25	34	38	23	12	22	20		200	150	119	135	206	228	77	64	172	167
hsa-miR-4417	199	130	97	152	123	90	101	51	76	135		809	633	763	900	720	729	318	391	596	932
hsa-miR-4418	55	11	24	31	33	20	41	31	19	17		223	42	189	173	148	89	126	229	88	91
hsa-miR-4419a	22	28	0	21	18	27	78	10	15	18		59	122	0	140	70	124	213	53	88	125
hsa-miR-4419b	67	46	37	57	42	78	91	41	37	44		202	151	211	236	192	498	274	241	226	165
hsa-miR-4420	90	92	53	66	64	63	56	28	46	78		463	589	457	494	429	552	168	162	363	534
hsa-miR-4421	59	77	34	49	104	45	53	24	47	39		257	368	358	336	656	385	153	215	335	242
hsa-miR-4422	24	27	20	28	22	18	21	19	19	10		91	137	166	150	72	95	45	98	118	55
hsa-miR-4423-3p	120	52	63	60	83	51	66	67	43	51		384	210	450	264	338	152	173	395	203	211
hsa-miR-4423-5p	98	75	34	69	72	62	88	33	51	48		409	296	301	383	503	415	305	239	422	273
hsa-miR-4424	27	25	0	15	25	25	19	12	12	10		105	132	0	100	151	141	65	90	58	51
hsa-miR-4425	136	58	46	162	82	62	86	81	48	61		592	350	469	1051	561	566	295	551	324	413
hsa-miR-4426	25	39	0	52	35	16	18	15	35	26		72	208	0	340	217	135	59	38	236	170
hsa-miR-4427	47	53	20	21	42	25	275	12	17	34		188	311	149	126	227	156	393	72	59	247
hsa-miR-4428	68	37	24	35	45	24	32	38	30	24		300	163	170	204	199	117	106	242	174	101
hsa-miR-4429	199	221	45	208	105	138	126	56	83	181		871	1290	409	1483	620	1230	436	469	633	1132
hsa-miR-4430	31	22	28	19	29	22	39	18	21	18		100	106	226	125	128	129	126	46	157	95
hsa-miR-4431	42	46	27	57	40	26	23	15	17	33		179	257	157	276	199	186	81	111	159	160
hsa-miR-4432	62	67	28	55	25	42	36	16	17	38		298	357	259	350	149	341	137	98	174	236
hsa-miR-4433a-3p	12	17	0	0	0	0	12	0	0	14		24	48	0	0	0	0	23	0	0	48
hsa-miR-4433a-5p	33	29	21	21	44	18	12	17	16	25		107	169	102	146	176	127	29	74	80	134
hsa-miR-4433b-3p	178	85	58	99	111	74	140	67	62	128		782	454	423	626	603	543	453	380	384	599
hsa-miR-4433b-5p	72	58	40	79	45	47	32	27	37	41		298	248	362	417	230	319	120	125	261	209
hsa-miR-4434	94	21	55	41	70	42	65	80	22	41		456	112	453	281	443	324	260	548	106	230
hsa-miR-4435	77	66	39	53	57	69	86	15	23	53		338	400	257	359	314	499	274	45	203	317
hsa-miR-4436a	24	19	15	16	19	21	15	16	11	14		75	79	99	69	97	145	46	85	41	75
hsa-miR-4436b-3p	60	50	40	51	65	50	42	26	26	51		289	290	297	282	302	352	120	145	202	322
hsa-miR-4436b-5p	132	65	51	56	54	40	37	42	24	59		616	327	474	291	337	271	101	351	186	366
hsa-miR-4437	56	25	26	42	35	26	25	42	15	26		205	120	208	294	158	178	80	255	113	161
hsa-miR-4438	75	45	35	48	60	41	80	56	25	48		321	230	239	258	326	237	284	381	165	268
hsa-miR-4439	25	22	22	31	18	23	19	32	13	17		77	114	100	150	51	132	50	144	59	76
hsa-miR-4440	275	107	96	114	129	81	144	116	53	115		1309	546	1024	831	737	692	525	1012	380	805
hsa-miR-4441	30	19	17	39	27	21	0	16	12	19		92	99	83	149	90	128	0	84	66	64
hsa-miR-4442	48	51	26	75	34	30	43	26	25	35		238	249	233	452	133	187	149	183	151	118
hsa-miR-4443	137	84	80	100	89	93	125	64	65	106		591	388	701	497	465	667	433	425	393	599
hsa-miR-4444	67	38	35	36	37	31	25	23	27	28		308	176	284	175	225	153	100	130	120	149
hsa-miR-4445-3p	30	17	12	26	34	21	23	0	12	24		109	85	80	166	162	173	89	0	80	143
hsa-miR-4445-5p	30	17	17	14	29	12	22	14	23	16		110	61	95	72	134	65	75	60	147	52
hsa-miR-4446-3p	16	0	10	19	13	0	0	0	0	13		50	0	40	59	72	0	0	0	0	64
hsa-miR-4446-5p	180	144	137	130	213	132	92	130	141	118		742	746	1145	773	1141	831	317	923	880	631
hsa-miR-4447	93	38	39	57	158	42	223	32	15	28		291	153	359	302	797	345	634	164	98	171
hsa-miR-4448	195	144	69	105	127	113	132	78	50	107		820	756	612	721	737	931	446	517	343	658
hsa-miR-4449	280	283	115	219	108	182	622	71	58	192		1236	1561	1119	1413	542	1539	1997	467	396	1316
hsa-miR-4450	30	20	35	34	28	22	40	16	17	61		90	109	195	159	118	103	98	81	95	364
hsa-miR-4451	112	111	47	111	82	69	81	42	40	94		474	593	360	745	426	521	296	336	296	567
hsa-miR-4452	981	970	173	683	556	661	599	220	490	910		4337	5445	1663	4953	3268	5608	2134	1665	3601	5943
hsa-miR-4453	31	27	15	32	31	25	14	13	16	16		173	134	113	173	143	167	47	95	114	67
hsa-miR-4454	93	67	36	59	68	59	141	18	31	59		413	331	409	359	326	333	474	124	201	357
hsa-miR-4455	34	21	11	21	32	30	22	17	23	12		156	76	78	125	171	132	60	67	168	80
hsa-miR-4456	122	55	76	82	59	46	52	84	38	58		417	237	346	353	173	274	161	326	155	297
hsa-miR-4457	66	54	36	63	60	38	65	38	27	39		321	279	251	380	271	237	246	236	205	179
hsa-miR-4458	137	79	43	105	94	84	115	63	44	81		584	442	369	778	521	643	395	461	330	469
hsa-miR-4459	285	111	124	119	122	93	98	105	70	124		1224	554	1166	728	661	647	345	707	455	793
hsa-miR-4460	47	69	23	58	48	55	30	17	20	31		172	391	149	356	256	425	98	114	126	196
hsa-miR-4461	191	114	75	134	127	86	168	71	86	116		906	656	606	915	807	686	670	508	640	782
hsa-miR-4462	91	82	38	58	56	57	68	29	46	55		318	422	280	208	243	282	223	160	246	268
hsa-miR-4463	58	49	39	43	46	52	55	27	11	48		245	242	345	189	182	293	164	153	55	214
hsa-miR-4464	92	113	75	98	75	81	49	36	42	66		452	600	594	648	343	635	188	288	281	387
hsa-miR-4465	52	20	27	40	51	24	37	32	12	34		263	90	207	242	233	125	136	150	48	179
hsa-miR-4466	246	286	123	217	168	279	255	55	131	186		941	1373	1051	1195	828	2089	839	314	920	1120
hsa-miR-4467	47	29	18	30	25	24	27	32	15	17		165	118	129	133	101	93	80	196	81	66
hsa-miR-4468	86	51	48	67	52	37	78	47	32	37		322	163	358	273	220	216	173	275	125	208
hsa-miR-4469	174	83	58	91	142	64	151	76	46	91		821	512	556	558	807	616	537	527	344	560
hsa-miR-4470	75	61	43	66	65	63	45	30	43	54		318	335	362	372	375	495	163	175	261	362
hsa-miR-4471	60	71	31	37	53	43	48	31	31	28		252	350	168	167	321	364	154	199	186	153
hsa-miR-4472	54	50	22	25	40	41	36	10	26	23		188	243	164	169	215	332	94	83	164	86
hsa-miR-4473	81	33	42	39	50	25	45	37	12	35		359	155	336	221	254	260	162	173	85	209
hsa-miR-4474-3p	21	23	27	23	25	13	15	0	0	23		83	89	155	125	113	74	42	0	0	104
hsa-miR-4474-5p	54	65	22	24	53	52	30	29	36	39		248	340	187	148	342	405	71	141	266	180
hsa-miR-4475	38	30	25	28	30	33	58	10	12	22		169	169	194	143	179	220	233	50	69	150
hsa-miR-4476	53	47	41	51	55	37	42	22	33	40		199	252	299	350	265	286	151	133	197	252
hsa-miR-4477a	98	23	37	37	51	28	46	31	15	25		448	85	298	164	276	157	151	251	85	116
hsa-miR-4477b	33	20	19	20	28	32	30	0	13	18		127	62	55	65	155	165	84	0	53	89
hsa-miR-4478	26	30	36	44	38	29	28	19	41	31		127	150	282	238	199	173	103	110	271	180
hsa-miR-4479	117	105	46	81	76	66	74	32	48	93		450	571	364	485	373	424	253	200	196	521
hsa-miR-448	29	14	18	28	12	0	14	14	13	14		116	47	183	163	59	0	35	73	93	74
hsa-miR-4480	100	72	38	89	61	85	70	32	48	68		404	358	342	553	276	460	251	206	308	383
hsa-miR-4481	112	79	63	80	53	82	106	32	31	109		480	403	541	519	291	619	363	126	228	710
hsa-miR-4482-3p	64	45	26	47	38	33	49	17	25	30		213	194	136	248	200	171	111	94	99	167
hsa-miR-4482-5p	44	25	36	30	38	20	75	14	14	32		160	108	229	185	219	121	280	72	65	181
hsa-miR-4483	31	26	16	23	12	17	13	0	11	22		93	117	96	108	68	84	41	0	65	120
hsa-miR-4484	254	103	131	107	146	78	113	132	34	94		927	462	1021	677	616	435	321	912	237	485
hsa-miR-4485-3p	287	239	98	172	141	188	414	76	66	205		1152	1191	838	1135	764	1417	1335	401	455	1181
hsa-miR-4485-5p	121	127	53	106	72	105	89	28	55	100		533	711	441	657	421	908	283	171	361	625
hsa-miR-4486	135	139	27	95	65	80	71	10	60	98		545	648	194	538	312	638	215	56	464	581
hsa-miR-4487	35	62	31	28	34	23	28	16	26	24		165	250	208	111	201	146	114	127	160	127
hsa-miR-4488	162	48	81	70	118	83	147	71	72	75		704	179	642	456	622	609	514	488	477	439
hsa-miR-4489	263	278	81	362	176	234	209	65	154	263		1101	1514	685	2616	935	1925	673	420	1100	1550
hsa-miR-4490	31	28	18	27	30	26	13	10	16	21		105	123	96	110	133	155	37	42	73	106
hsa-miR-4491	71	82	36	67	51	68	57	52	64	37		346	442	295	474	238	473	179	329	470	235
hsa-miR-4492	243	135	126	115	116	129	910	84	69	136		1056	756	1073	601	596	890	3215	577	556	926
hsa-miR-4493	48	40	32	30	38	28	27	23	31	21		200	233	288	162	175	195	88	174	202	123
hsa-miR-4494	40	53	23	30	43	34	26	21	15	49		172	321	194	202	223	276	101	184	81	300
hsa-miR-4495	61	55	24	48	36	41	39	17	18	32		222	291	217	277	217	285	113	92	92	220
hsa-miR-4496	214	275	92	144	213	137	122	64	164	138		1013	1694	890	1033	1255	1068	477	573	1286	1017
hsa-miR-4497	42	26	32	51	21	28	41	14	27	23		146	168	215	270	111	166	128	101	128	112
hsa-miR-4498	78	33	40	47	62	31	33	50	29	33		298	150	331	251	300	188	106	365	148	173
hsa-miR-4499	67	54	26	57	48	55	30	22	45	52		294	284	168	362	284	272	93	170	356	328
hsa-miR-449a	77	47	38	53	51	46	36	40	35	29		334	251	282	344	283	314	133	238	216	133
hsa-miR-449b-3p	156	59	74	84	70	55	55	47	48	50		674	282	569	572	415	363	193	279	337	328
hsa-miR-449b-5p	82	55	44	53	54	66	47	26	58	64		329	275	287	294	282	345	138	186	423	370
hsa-miR-449c-3p	57	40	35	32	52	30	33	36	43	32		269	228	312	190	249	226	110	276	245	212
hsa-miR-449c-5p	51	35	23	39	48	32	22	24	14	22		230	136	219	239	297	224	90	200	103	140
hsa-miR-4500	25	28	0	15	33	20	12	0	19	29		133	172	0	102	200	159	51	0	130	200
hsa-miR-4501	1406	414	492	513	679	265	444	547	221	571		6409	2478	5242	3724	4094	2263	1631	4807	1645	4008
hsa-miR-4502	25	56	11	23	43	13	74	20	0	16		129	356	70	143	227	66	246	141	0	89
hsa-miR-4503	33	20	19	34	20	16	0	22	10	21		108	107	103	137	68	91	0	153	66	108
hsa-miR-4504	29	16	24	21	32	24	22	0	15	16		128	78	149	95	168	99	56	0	138	97
hsa-miR-4505	79	80	59	70	60	75	114	35	54	54		317	452	412	489	328	541	381	242	368	271
hsa-miR-4506	36	42	11	31	25	45	20	26	0	23		158	211	154	160	157	352	49	229	0	153
hsa-miR-4507	48	41	40	53	39	34	25	19	32	44		149	161	222	227	189	169	70	80	148	161
hsa-miR-4508	29	29	20	21	28	18	60	0	19	28		96	136	201	100	131	86	217	0	76	101
hsa-miR-4509	41	26	14	22	34	0	17	20	16	20		175	110	116	82	226	0	66	153	125	182
hsa-miR-450a-1-3p	72	99	31	98	60	86	59	32	62	59		275	367	226	459	246	418	211	146	387	252
hsa-miR-450a-2-3p	81	65	38	49	58	39	45	37	39	47		394	406	372	273	325	280	192	245	278	328
hsa-miR-450a-5p	102	49	38	49	56	33	21	45	14	43		431	300	278	361	358	225	77	288	148	267
hsa-miR-450b-3p	79	58	38	46	78	36	61	33	36	31		317	255	236	295	397	220	208	202	244	189
hsa-miR-450b-5p	25	48	21	15	30	25	33	11	18	26		76	257	70	83	148	188	102	81	134	96
hsa-miR-4510	69	80	47	72	46	65	127	36	49	41		274	362	351	383	247	343	492	258	274	220
hsa-miR-4511	34	40	14	35	35	24	28	0	15	31		175	228	107	146	170	226	107	0	120	177
hsa-miR-4512	241	82	95	125	197	85	133	109	63	89		1052	489	983	787	1105	670	495	752	474	615
hsa-miR-4513	31	34	41	26	26	25	22	36	21	45		114	175	328	129	104	110	49	211	99	249
hsa-miR-4514	98	41	52	54	59	32	179	61	38	64		353	198	452	223	269	198	670	392	181	346
hsa-miR-4515	256	86	129	123	214	132	207	92	74	97		1092	459	1053	758	1176	1064	708	744	551	697
hsa-miR-4516	100	55	57	69	103	49	61	49	45	49		389	204	380	311	522	272	220	297	316	276
hsa-miR-4517	34	27	20	29	38	23	18	0	37	34		125	139	206	97	176	54	57	0	191	156
hsa-miR-4518	248	64	106	93	117	50	75	72	75	74		1130	369	1128	684	811	451	304	570	539	529
hsa-miR-4519	44	41	23	31	31	22	28	11	27	30		142	132	153	164	145	122	72	27	110	147
hsa-miR-451a	175	87	75	73	87	51	52	126	42	121		811	448	608	476	507	382	170	878	326	691
hsa-miR-451b	54	31	39	39	59	19	18	27	40	41		223	156	374	228	390	170	71	195	299	274
hsa-miR-452-3p	30	15	0	12	23	21	23	12	10	22		129	93	0	57	150	92	73	72	47	100
hsa-miR-452-5p	46	41	21	31	31	25	25	17	34	41		197	290	124	253	158	200	70	112	220	255
hsa-miR-4520-2-3p	46	20	10	15	28	19	0	12	0	21		207	103	128	114	153	147	0	94	0	112
hsa-miR-4520-3p	42	29	24	19	31	24	33	14	10	23		167	130	176	124	171	120	110	89	67	109
hsa-miR-4520-5p	25	23	15	16	29	0	0	0	0	15		94	82	128	53	160	0	0	0	0	80
hsa-miR-4521	56	73	41	53	49	54	68	12	30	53		300	385	307	333	268	387	241	56	206	325
hsa-miR-4522	52	32	43	42	48	34	33	36	22	29		195	165	270	242	236	253	108	272	109	140
hsa-miR-4523	77	63	46	47	51	50	76	39	24	55		337	298	395	274	254	366	235	170	156	306
hsa-miR-4524a-3p	76	46	35	64	71	49	31	54	39	55		184	168	67	236	206	115	67	153	106	144
hsa-miR-4524a-5p	81	78	40	70	69	56	43	23	33	60		380	380	389	371	402	431	147	95	243	421
hsa-miR-4524b-3p	65	59	29	56	57	40	37	21	35	44		289	287	263	341	316	283	160	93	269	276
hsa-miR-4524b-5p	54	52	30	61	40	54	46	19	19	58		235	278	276	392	217	461	181	138	155	360
hsa-miR-4525	33	23	21	29	41	21	21	0	15	34		128	103	186	105	190	122	48	0	92	127
hsa-miR-4526	66	21	24	39	50	26	77	38	11	23		302	60	164	251	267	128	190	240	90	106
hsa-miR-4527	212	41	67	87	159	50	111	125	33	68		1004	176	653	647	914	322	441	1124	221	416
hsa-miR-4528	50	30	47	42	40	28	15	42	19	44		203	170	438	252	250	166	41	363	134	277
hsa-miR-4529-3p	58	43	18	39	36	33	94	31	19	37		215	228	158	225	209	178	310	186	142	168
hsa-miR-4529-5p	86	47	42	56	66	51	119	41	52	57		344	268	354	353	370	365	409	322	276	439
hsa-miR-4530	67	26	23	41	41	33	67	13	31	31		259	128	174	163	207	132	230	108	186	121
hsa-miR-4531	182	131	74	114	119	107	149	72	54	282		787	587	617	655	617	835	479	587	328	1734
hsa-miR-4532	44	40	39	23	36	28	26	27	14	26		149	177	222	111	177	120	84	218	113	110
hsa-miR-4533	113	106	50	94	91	71	68	43	70	71		553	541	528	633	493	566	235	338	584	501
hsa-miR-4534	99	71	40	98	73	50	75	29	55	67		365	358	339	535	352	386	227	182	340	409
hsa-miR-4535	79	43	52	53	77	32	68	56	35	38		323	204	471	278	416	163	205	342	186	227
hsa-miR-4536-3p	0	0	0	11	0	0	0	0	0	0		0	0	0	65	0	0	0	0	0	0
hsa-miR-4536-5p	12	0	0	11	0	0	0	0	0	0		48	0	0	60	0	0	0	0	0	0
hsa-miR-4537	58	58	49	55	53	75	74	32	41	58		253	281	450	300	303	446	231	214	271	346
hsa-miR-4538	185	95	103	119	127	66	133	84	56	100		811	477	966	704	772	416	432	582	373	764
hsa-miR-4539	112	100	51	71	104	68	85	42	84	77		535	526	494	422	583	514	299	314	586	417
hsa-miR-454-3p	21	25	16	22	31	0	33	14	17	14		84	107	127	120	174	0	125	96	94	39
hsa-miR-454-5p	26	18	14	27	23	20	17	23	12	19		68	68	94	134	125	97	51	116	58	94
hsa-miR-4540	121	54	56	61	54	29	45	47	24	65		583	288	586	479	326	280	165	403	212	410
hsa-miR-455-3p	15	0	12	15	11	15	10	15	0	11		92	0	79	68	54	94	29	95	0	63
hsa-miR-455-5p	35	35	19	25	35	24	112	15	17	24		145	170	97	123	180	211	321	90	75	146
hsa-miR-4632-3p	103	114	42	97	97	81	49	39	91	66		407	626	418	606	557	749	186	204	630	430
hsa-miR-4632-5p	84	50	37	67	75	60	48	45	27	40		335	231	319	336	293	397	132	275	154	176
hsa-miR-4633-3p	58	44	33	60	54	36	41	33	44	44		199	146	157	236	234	149	136	162	175	228
hsa-miR-4633-5p	22	14	11	0	19	20	11	11	0	0		76	61	95	0	84	93	38	56	0	0
hsa-miR-4634	79	49	47	47	60	42	67	29	33	43		256	230	354	245	222	277	213	160	212	215
hsa-miR-4635	165	157	70	128	148	118	115	55	94	117		744	875	563	882	889	968	414	365	621	776
hsa-miR-4636	202	121	60	122	107	85	127	52	68	137		817	673	526	687	564	604	475	427	486	1003
hsa-miR-4637	30	14	28	24	25	13	15	10	10	29		68	58	109	142	111	97	48	15	76	142
hsa-miR-4638-3p	214	152	94	151	145	119	174	66	69	153		895	813	765	1021	853	807	656	489	445	913
hsa-miR-4638-5p	73	49	54	28	49	28	43	37	23	45		312	230	470	196	252	196	157	312	147	295
hsa-miR-4639-3p	34	61	27	38	31	22	24	18	24	18		132	282	170	219	194	163	95	77	175	123
hsa-miR-4639-5p	53	27	24	20	45	31	29	20	15	19		247	129	169	94	267	200	95	166	117	128
hsa-miR-4640-3p	94	67	31	61	58	69	46	29	12	39		386	333	252	357	287	527	163	156	64	289
hsa-miR-4640-5p	112	33	48	60	91	31	84	53	31	42		489	155	493	368	512	223	312	364	234	284
hsa-miR-4641	14	15	12	17	18	20	0	14	10	17		52	43	36	66	54	103	0	70	31	50
hsa-miR-4642	109	117	89	77	101	130	145	38	69	104		447	588	642	531	532	911	490	182	461	610
hsa-miR-4643	40	18	30	29	13	16	0	16	15	21		162	105	282	152	88	99	0	119	100	102
hsa-miR-4644	127	65	55	54	79	34	53	42	39	52		562	385	485	303	383	225	152	250	273	285
hsa-miR-4645-3p	26	22	24	25	16	19	29	19	25	26		87	102	154	173	77	103	77	102	197	131
hsa-miR-4645-5p	26	23	15	15	13	18	17	10	10	22		78	83	94	95	43	55	54	34	34	131
hsa-miR-4646-3p	57	60	39	68	59	65	67	33	54	41		228	318	303	378	355	445	242	183	317	217
hsa-miR-4646-5p	47	28	19	25	55	21	35	16	23	25		180	117	131	145	242	92	104	80	133	150
hsa-miR-4647	106	57	41	65	70	59	50	61	35	57		460	275	372	417	396	500	163	488	243	402
hsa-miR-4648	70	61	43	38	52	67	61	19	35	46		305	309	236	243	236	465	193	61	204	289
hsa-miR-4649-3p	64	37	29	35	44	26	33	11	26	40		270	217	201	265	229	191	114	82	156	244
hsa-miR-4649-5p	426	321	66	211	166	178	154	79	127	220		1994	1790	527	1489	954	1514	561	607	969	1613
hsa-miR-4650-3p	38	34	34	31	51	79	49	24	37	34		100	89	119	79	166	184	95	135	82	56
hsa-miR-4650-5p	87	50	38	44	58	31	67	54	35	47		390	245	295	271	297	193	219	319	204	239
hsa-miR-4651	79	56	47	33	56	56	29	31	37	38		317	280	436	170	273	405	93	165	170	228
hsa-miR-4652-3p	205	116	114	138	153	125	52	80	92	119		905	592	1146	853	873	947	218	683	607	773
hsa-miR-4652-5p	284	117	144	132	162	109	83	92	56	130		1161	647	1378	920	808	805	299	757	364	890
hsa-miR-4653-3p	53	35	38	48	74	35	49	26	31	36		223	145	268	182	356	213	151	157	197	185
hsa-miR-4653-5p	48	10	18	21	33	17	23	22	0	27		217	43	93	95	173	113	84	186	0	185
hsa-miR-4654	244	136	96	154	195	150	217	89	148	198		1252	814	866	999	1196	1365	829	638	1150	1406
hsa-miR-4655-3p	101	50	43	62	62	44	50	39	44	61		386	224	424	309	349	266	150	157	286	314
hsa-miR-4655-5p	206	212	153	142	183	172	201	88	65	121		938	1098	1462	756	1007	1251	715	700	420	778
hsa-miR-4656	49	53	17	45	29	52	37	16	35	56		253	253	157	227	142	359	138	136	230	290
hsa-miR-4657	21	14	20	17	19	13	13	15	27	0		90	60	135	91	86	92	41	99	209	0
hsa-miR-4658	289	125	133	159	189	96	83	111	72	116		1306	619	1219	1063	1127	703	282	890	554	695
hsa-miR-4659a-3p	38	42	14	30	35	32	19	0	27	27		128	239	142	158	143	202	77	0	170	178
hsa-miR-4659a-5p	24	19	11	21	11	10	11	0	10	12		81	72	73	81	36	69	23	0	34	71
hsa-miR-4659b-3p	71	36	40	28	47	46	50	22	35	38		296	191	232	239	270	296	204	175	229	262
hsa-miR-4659b-5p	39	25	16	25	38	0	0	21	13	24		196	129	132	138	225	0	0	167	113	207
hsa-miR-466	59	68	42	52	62	61	67	40	46	33		234	356	347	287	314	484	151	286	286	161
hsa-miR-4660	61	66	61	61	83	40	38	29	22	30		285	333	440	324	449	225	114	293	154	156
hsa-miR-4661-5p	212	71	80	90	151	61	199	72	56	83		1002	310	806	560	833	451	709	577	328	512
hsa-miR-4662a-3p	15	16	12	12	0	11	0	10	0	21		55	67	40	63	0	37	0	13	0	92
hsa-miR-4662a-5p	48	27	19	35	55	36	17	26	11	33		178	125	81	178	280	283	60	166	48	183
hsa-miR-4663	111	96	47	118	82	119	96	35	56	76		478	542	363	790	400	901	312	233	372	467
hsa-miR-4664-3p	244	150	143	157	162	133	181	88	70	157		1030	724	1323	857	921	928	588	473	440	912
hsa-miR-4664-5p	54	37	19	25	31	15	21	26	16	22		223	156	163	166	148	82	71	199	99	115
hsa-miR-4665-3p	123	100	61	71	76	70	88	58	77	73		498	403	390	409	380	479	268	371	497	387
hsa-miR-4665-5p	157	110	64	135	79	129	216	41	63	97		552	498	381	774	338	954	712	251	399	518
hsa-miR-4666a-3p	46	31	34	34	43	31	28	28	24	32		153	160	369	228	216	250	99	150	212	186
hsa-miR-4666a-5p	55	12	22	11	40	15	68	20	14	16		240	82	182	71	204	78	248	156	125	109
hsa-miR-4666b	69	60	44	55	54	51	43	42	16	67		289	230	252	253	192	314	135	233	49	307
hsa-miR-4667-3p	62	57	51	63	48	60	184	30	33	38		255	254	260	283	255	423	546	219	178	170
hsa-miR-4667-5p	65	67	37	72	73	41	49	39	26	67		266	331	213	420	303	268	149	271	186	340
hsa-miR-4668-3p	43	32	26	37	32	30	32	28	12	27		152	121	140	186	153	184	70	108	67	125
hsa-miR-4668-5p	90	45	22	38	50	33	54	23	35	28		291	160	147	166	241	165	145	71	108	112
hsa-miR-4669	368	304	75	214	238	209	276	78	172	243		1661	1628	686	1474	1524	1738	1070	528	1339	1692
hsa-miR-4670-3p	22	30	16	32	24	14	33	0	12	20		87	161	87	205	126	125	127	0	72	93
hsa-miR-4670-5p	41	37	15	22	25	24	27	10	27	29		176	226	109	122	131	197	87	75	226	149
hsa-miR-4671-3p	54	49	29	19	25	18	26	19	0	26		210	238	197	118	113	91	84	153	0	146
hsa-miR-4671-5p	170	102	84	96	104	99	126	43	67	107		685	589	626	657	575	853	455	248	506	658
hsa-miR-4672	38	27	37	23	26	20	34	21	21	49		170	159	292	164	109	102	98	89	144	227
hsa-miR-4673	111	86	47	76	57	61	64	31	22	85		410	452	430	474	299	372	214	257	139	469
hsa-miR-4674	147	90	60	98	129	67	84	60	40	78		620	504	545	546	687	422	273	430	189	457
hsa-miR-4675	48	46	21	27	51	28	45	26	26	46		181	246	229	175	332	223	152	204	178	248
hsa-miR-4676-3p	84	65	30	52	42	48	57	20	30	42		388	359	259	251	216	427	193	124	209	233
hsa-miR-4676-5p	285	85	81	125	181	80	171	127	55	98		1315	451	903	861	1071	618	659	1085	454	679
hsa-miR-4677-3p	27	24	14	14	18	0	18	10	17	21		104	132	122	124	117	0	66	47	120	95
hsa-miR-4677-5p	290	322	159	240	282	251	278	112	204	268		1340	1984	1588	1817	1800	2198	995	807	1584	1978
hsa-miR-4678	48	34	34	38	45	31	45	20	27	39		185	158	287	220	264	238	161	151	209	232
hsa-miR-4679	23	37	10	34	28	21	15	21	27	21		104	204	53	162	136	86	54	122	182	76
hsa-miR-4680-3p	49	34	22	43	32	26	33	21	23	28		193	152	119	305	193	169	141	190	97	164
hsa-miR-4680-5p	274	174	86	127	166	113	164	68	98	121		1366	1017	932	932	1014	1023	655	574	739	929
hsa-miR-4681	152	131	77	171	122	120	107	59	93	145		727	734	738	1174	684	1015	387	469	714	955
hsa-miR-4682	34	30	21	25	29	24	33	14	24	29		108	155	132	118	131	194	103	67	161	155
hsa-miR-4683	79	74	46	44	83	62	109	30	30	51		280	383	332	245	431	431	303	164	182	259
hsa-miR-4684-3p	51	47	25	54	46	26	46	29	25	51		196	238	184	293	230	223	148	134	134	256
hsa-miR-4684-5p	29	22	20	37	27	17	19	10	13	11		99	99	152	241	111	118	67	37	62	75
hsa-miR-4685-3p	31	22	16	18	42	32	28	31	11	10		107	128	121	118	201	211	86	207	35	35
hsa-miR-4685-5p	68	91	47	59	94	44	62	40	60	50		273	458	383	337	472	241	199	285	455	267
hsa-miR-4686	230	274	109	211	132	172	164	93	90	153		1079	1642	930	1510	745	1422	591	601	592	1075
hsa-miR-4687-3p	125	78	65	95	96	40	77	62	46	62		558	381	561	642	582	303	270	542	295	355
hsa-miR-4687-5p	174	120	123	122	176	124	165	96	104	139		731	577	809	667	831	843	506	572	613	860
hsa-miR-4688	41	33	22	18	19	32	34	13	27	28		176	155	140	87	62	189	124	64	181	148
hsa-miR-4689	44	28	34	37	41	30	35	40	14	26		150	133	224	152	191	177	104	301	87	143
hsa-miR-4690-3p	20	13	20	14	21	15	15	0	10	13		60	65	114	56	93	104	36	0	77	52
hsa-miR-4690-5p	64	56	26	52	44	26	37	29	33	27		233	261	220	352	226	166	121	245	224	136
hsa-miR-4691-3p	35	30	34	18	22	13	28	15	18	21		142	161	245	101	97	81	94	83	125	109
hsa-miR-4691-5p	176	169	46	141	128	120	162	61	78	122		631	648	341	707	654	844	429	304	443	633
hsa-miR-4692	66	43	29	39	43	31	44	19	25	43		281	232	221	245	204	253	157	105	141	280
hsa-miR-4693-3p	67	88	43	58	84	43	34	31	42	71		302	488	432	443	526	381	124	262	348	387
hsa-miR-4693-5p	283	252	122	249	193	218	193	66	185	219		1313	1566	1231	1812	1076	1779	767	527	1497	1612
hsa-miR-4694-3p	21	12	13	21	23	13	12	0	25	10		74	65	52	92	117	79	30	0	106	32
hsa-miR-4694-5p	53	65	24	55	44	25	23	28	49	40		210	341	153	339	239	205	89	178	398	193
hsa-miR-4695-3p	105	82	68	82	74	75	46	58	70	49		444	355	521	476	406	528	135	291	427	279
hsa-miR-4695-5p	209	95	95	85	93	45	52	72	43	91		899	453	818	464	414	183	165	523	282	608
hsa-miR-4696	37	65	20	36	35	28	32	23	24	34		168	301	170	237	195	204	126	211	160	223
hsa-miR-4697-3p	38	25	18	41	32	24	40	0	22	29		185	155	145	263	194	221	139	0	168	155
hsa-miR-4697-5p	39	60	21	25	22	37	19	16	14	28		163	300	158	130	80	189	68	63	118	193
hsa-miR-4698	77	44	33	45	55	35	34	19	36	65		275	162	187	218	270	170	74	148	153	373
hsa-miR-4699-3p	67	54	27	95	50	41	26	27	35	60		287	268	216	668	289	324	105	130	202	324
hsa-miR-4699-5p	18	13	26	11	12	16	11	11	0	12		48	73	162	61	32	94	33	57	0	60
hsa-miR-4700-3p	210	206	168	255	121	175	218	107	107	178		774	849	1225	1278	501	1188	585	659	650	903
hsa-miR-4700-5p	77	31	46	81	66	35	39	38	21	51		227	132	304	480	316	212	131	231	129	289
hsa-miR-4701-3p	85	88	64	81	130	84	97	44	67	76		353	444	562	459	681	568	263	323	454	409
hsa-miR-4701-5p	86	51	56	46	51	56	74	37	30	44		323	223	481	252	271	384	239	270	187	229
hsa-miR-4703-3p	34	25	20	32	38	26	35	22	22	31		125	127	121	127	212	146	91	161	121	135
hsa-miR-4703-5p	26	10	12	16	28	19	30	10	0	19		72	63	78	114	132	107	62	28	0	68
hsa-miR-4704-3p	42	29	22	20	35	17	160	22	28	29		188	152	217	110	177	90	633	121	178	192
hsa-miR-4704-5p	35	21	16	15	13	17	14	10	11	13		109	102	142	98	56	103	44	50	59	91
hsa-miR-4705	74	87	17	38	42	43	54	17	43	56		329	504	105	218	217	317	192	120	298	334
hsa-miR-4706	99	79	74	91	86	92	65	51	61	67		344	375	567	464	374	620	195	275	290	369
hsa-miR-4707-3p	760	692	327	713	407	624	505	277	260	592		3130	3620	2947	4586	2192	4717	1596	1969	1779	3731
hsa-miR-4707-5p	194	145	92	129	145	130	202	86	95	128		672	661	770	629	715	787	685	478	612	839
hsa-miR-4708-3p	52	33	15	29	34	25	37	12	21	31		205	174	98	136	159	152	121	78	106	169
hsa-miR-4709-3p	21	15	18	40	21	22	19	18	14	29		63	72	109	236	90	187	76	60	67	170
hsa-miR-4709-5p	188	93	71	72	64	59	57	93	31	71		877	491	663	486	338	402	188	768	213	393
hsa-miR-4710	21	11	21	22	16	18	15	15	0	12		72	57	85	124	73	111	50	123	0	76
hsa-miR-4711-3p	50	39	37	24	25	30	25	13	11	26		220	235	319	147	105	157	88	100	102	162
hsa-miR-4711-5p	29	12	14	24	29	22	14	11	17	18		105	35	82	103	118	82	31	35	71	84
hsa-miR-4712-3p	38	24	13	19	22	22	20	20	16	20		111	109	44	79	56	97	63	112	42	46
hsa-miR-4712-5p	67	46	46	66	74	40	79	34	27	60		281	244	327	325	458	247	281	154	179	382
hsa-miR-4713-3p	397	444	110	409	224	392	238	74	213	304		1902	2564	1096	2909	1373	3557	905	452	1719	2099
hsa-miR-4713-5p	68	55	49	64	53	51	57	38	33	63		222	228	355	318	255	230	134	216	180	348
hsa-miR-4714-3p	120	87	60	76	91	97	103	48	57	75		532	442	462	505	461	742	327	312	369	473
hsa-miR-4714-5p	58	43	44	56	62	55	40	46	28	47		227	265	442	351	393	415	168	247	219	320
hsa-miR-4715-3p	40	32	13	48	20	32	31	21	25	34		173	182	124	288	122	226	99	86	206	227
hsa-miR-4715-5p	52	26	43	44	30	33	31	24	26	40		233	127	291	232	143	301	87	203	224	250
hsa-miR-4716-3p	33	19	15	22	25	0	23	13	15	20		140	95	140	169	138	0	80	99	121	141
hsa-miR-4716-5p	61	43	22	45	51	33	51	25	38	31		209	145	113	200	216	107	168	160	159	131
hsa-miR-4717-3p	10	0	0	0	0	0	0	0	0	0		37	0	0	0	0	0	0	0	0	0
hsa-miR-4717-5p	31	31	17	27	22	36	37	14	14	13		132	124	120	142	94	246	126	109	101	82
hsa-miR-4718	126	97	63	105	89	108	142	75	64	80		585	566	491	711	565	902	495	567	493	496
hsa-miR-4719	30	23	19	20	24	27	26	15	11	18		163	105	168	114	123	128	77	82	60	58
hsa-miR-4720-3p	146	90	82	119	148	84	95	63	71	90		731	486	882	853	942	716	354	464	585	643
hsa-miR-4720-5p	22	26	19	28	20	15	11	0	17	17		101	142	155	154	111	130	39	0	141	104
hsa-miR-4721	142	64	54	70	99	80	84	37	73	73		561	320	542	352	443	462	270	183	387	310
hsa-miR-4722-3p	36	34	22	46	44	35	43	15	31	48		129	140	200	256	215	193	159	110	207	208
hsa-miR-4722-5p	49	40	34	37	33	49	47	17	31	38		191	165	134	239	126	292	128	90	147	180
hsa-miR-4723-3p	67	39	37	53	28	33	63	36	32	32		176	155	176	168	120	110	181	179	94	123
hsa-miR-4723-5p	106	80	27	86	45	108	63	27	52	68		406	358	211	543	264	762	180	125	325	367
hsa-miR-4724-3p	48	52	29	32	31	28	30	25	29	23		195	265	242	154	176	194	87	127	174	125
hsa-miR-4724-5p	62	38	46	42	34	33	34	29	30	39		259	179	369	185	158	217	97	150	147	182
hsa-miR-4725-3p	158	103	75	116	109	100	119	85	63	112		617	563	505	689	574	649	414	596	410	546
hsa-miR-4725-5p	100	49	36	53	59	30	55	52	42	44		419	226	237	293	322	191	197	466	247	224
hsa-miR-4726-3p	88	60	51	60	67	50	50	55	39	45		385	287	447	331	297	323	163	312	250	233
hsa-miR-4726-5p	73	51	54	73	61	65	37	29	39	58		310	302	469	556	290	562	92	111	277	318
hsa-miR-4727-3p	44	12	27	19	24	17	37	18	10	24		134	77	171	119	96	95	109	125	72	128
hsa-miR-4727-5p	58	60	40	58	71	60	61	24	43	60		245	256	331	346	364	500	163	150	225	356
hsa-miR-4728-3p	60	41	52	51	50	38	37	34	26	43		180	132	294	189	220	195	97	158	123	158
hsa-miR-4728-5p	0	17	0	13	10	13	20	0	0	16		0	67	0	53	45	110	72	0	0	56
hsa-miR-4729	96	64	48	59	84	62	34	33	137	42		384	306	461	366	473	408	101	219	888	240
hsa-miR-4730	81	43	81	43	62	51	44	48	33	54		271	204	658	261	264	347	145	281	148	317
hsa-miR-4731-3p	99	50	32	49	56	38	68	23	46	45		426	285	320	282	385	315	229	119	322	298
hsa-miR-4731-5p	14	12	10	10	10	15	104	0	0	0		43	61	63	43	48	87	180	0	0	0
hsa-miR-4732-3p	120	58	43	49	67	40	32	39	31	65		504	235	367	274	357	244	94	276	275	372
hsa-miR-4732-5p	62	61	31	37	47	42	29	23	35	48		255	337	192	244	198	275	83	100	144	228
hsa-miR-4733-3p	41	44	16	52	62	24	55	26	26	38		161	208	192	362	368	189	197	131	184	206
hsa-miR-4733-5p	84	66	56	90	52	50	35	24	26	48		319	346	474	640	254	342	107	180	191	340
hsa-miR-4734	167	83	44	94	128	78	74	34	64	76		615	316	366	468	622	506	224	225	433	423
hsa-miR-4735-3p	18	19	18	13	35	16	0	10	15	18		73	99	142	75	179	67	0	40	71	72
hsa-miR-4735-5p	300	30	154	127	294	66	167	246	70	87		1510	132	1549	912	1827	528	683	2241	498	632
hsa-miR-4736	69	62	43	49	62	58	68	42	45	44		298	348	361	338	355	476	267	260	335	217
hsa-miR-4737	123	110	39	92	71	67	75	59	62	77		548	615	340	505	340	428	262	365	475	466
hsa-miR-4738-3p	47	21	14	35	23	27	53	14	21	20		194	111	113	231	130	154	126	50	127	77
hsa-miR-4738-5p	138	107	64	82	76	65	62	60	82	81		643	514	541	537	419	534	196	383	569	595
hsa-miR-4739	110	70	67	50	80	45	58	38	40	53		417	354	596	226	362	285	177	237	164	296
hsa-miR-4740-3p	157	109	50	91	90	69	86	36	48	96		709	563	467	615	579	515	301	262	380	525
hsa-miR-4740-5p	201	177	78	150	129	149	119	58	92	145		876	1074	707	1076	745	1369	411	353	727	1129
hsa-miR-4741	439	226	194	237	312	162	278	189	189	243		1748	1067	1548	1500	1548	1245	927	1385	1237	1389
hsa-miR-4742-3p	19	23	13	0	24	0	14	0	19	0		83	111	88	0	115	0	45	0	102	0
hsa-miR-4742-5p	25	22	0	23	16	10	0	0	14	11		102	112	0	166	64	26	0	0	83	71
hsa-miR-4743-3p	63	27	39	48	35	35	25	60	32	47		190	205	174	143	165	271	62	164	237	123
hsa-miR-4743-5p	47	35	16	28	19	27	39	20	24	36		161	169	80	152	84	148	118	108	132	126
hsa-miR-4744	80	34	36	43	42	28	26	26	18	37		322	129	190	243	200	174	83	179	87	186
hsa-miR-4745-3p	438	194	194	251	189	200	343	144	125	265		1843	1039	1961	1595	1085	1606	1189	1080	917	1646
hsa-miR-4745-5p	182	87	86	81	139	75	119	121	49	105		773	441	751	574	818	411	434	871	368	594
hsa-miR-4746-3p	174	135	78	97	107	81	93	48	62	87		757	711	707	631	627	591	326	338	451	579
hsa-miR-4746-5p	81	42	33	50	44	39	34	24	19	41		314	227	275	247	209	289	129	168	166	241
hsa-miR-4747-3p	71	49	25	73	579	61	51	40	72	63		273	235	202	412	2600	436	160	243	501	321
hsa-miR-4747-5p	15	31	13	35	42	39	36	13	27	23		62	177	123	258	234	271	122	46	192	177
hsa-miR-4748	115	65	68	65	72	55	47	50	33	52		516	281	388	407	352	315	164	306	213	286
hsa-miR-4749-3p	28	16	0	17	13	0	13	14	0	19		108	75	0	69	50	0	42	57	0	97
hsa-miR-4749-5p	79	51	39	69	50	24	35	28	22	22		325	252	296	394	260	193	89	140	135	104
hsa-miR-4750-3p	30	23	32	33	47	26	35	19	11	19		95	77	292	167	211	201	112	117	60	104
hsa-miR-4750-5p	246	168	81	137	142	140	167	64	80	130		1048	913	752	851	808	1231	614	473	624	932
hsa-miR-4751	103	55	51	76	82	48	48	37	39	58		371	216	436	389	395	304	140	221	189	309
hsa-miR-4752	58	45	31	40	36	26	18	15	23	21		280	230	183	199	159	207	68	105	139	103
hsa-miR-4753-3p	47	35	17	31	26	35	24	22	23	27		167	170	192	107	146	227	107	102	100	121
hsa-miR-4753-5p	78	45	16	37	54	30	54	34	37	40		351	210	118	233	323	214	197	268	263	275
hsa-miR-4754	327	132	162	162	210	142	274	149	139	159		1496	771	1452	1087	1346	1202	967	1201	953	1065
hsa-miR-4755-3p	30	41	25	35	31	28	30	11	21	26		102	200	193	149	150	165	83	59	121	126
hsa-miR-4755-5p	33	31	14	33	18	18	30	15	11	25		146	130	70	148	80	58	74	52	56	145
hsa-miR-4756-3p	20	15	0	15	17	17	16	0	10	14		101	54	0	82	89	144	45	0	33	52
hsa-miR-4756-5p	42	42	24	28	40	16	27	17	21	19		162	209	165	83	214	105	71	54	132	78
hsa-miR-4757-3p	61	29	34	38	33	41	59	13	119	46		232	182	273	262	166	291	191	57	961	271
hsa-miR-4757-5p	214	314	71	204	126	202	164	38	143	194		976	1844	632	1544	801	1877	612	206	1162	1381
hsa-miR-4758-3p	87	53	31	53	38	90	141	30	50	76		329	269	172	276	166	595	422	146	265	484
hsa-miR-4758-5p	92	94	70	114	85	87	232	57	60	113		392	448	490	696	400	588	809	389	395	731
hsa-miR-4759	38	33	29	23	37	30	14	26	28	13		174	164	200	135	188	157	61	168	161	122
hsa-miR-4760-3p	53	47	27	44	40	23	49	0	18	33		238	260	242	202	242	201	174	0	140	225
hsa-miR-4760-5p	59	42	22	74	42	31	27	24	40	56		259	199	200	472	231	213	99	149	203	286
hsa-miR-4761-3p	43	69	30	24	24	41	41	19	25	25		203	342	271	163	145	298	141	110	130	115
hsa-miR-4761-5p	31	25	18	20	27	28	38	16	19	22		119	129	126	111	154	142	110	80	85	75
hsa-miR-4762-3p	87	85	30	52	57	80	74	17	19	90		395	456	263	357	336	635	281	99	136	483
hsa-miR-4762-5p	38	24	21	22	21	21	22	24	28	21		133	114	205	52	87	109	81	106	154	123
hsa-miR-4763-3p	34	21	28	28	29	20	36	16	22	22		106	91	177	140	101	157	119	85	109	93
hsa-miR-4763-5p	205	44	137	96	166	56	173	109	107	61		857	213	1110	631	933	389	586	791	692	346
hsa-miR-4764-3p	74	22	40	28	52	20	37	38	24	32		274	103	319	177	263	120	115	274	161	161
hsa-miR-4764-5p	91	37	33	39	62	25	46	44	42	43		337	170	284	171	289	181	144	172	272	209
hsa-miR-4765	82	50	53	71	50	47	23	53	24	29		386	280	503	476	254	387	71	330	115	203
hsa-miR-4766-3p	63	82	36	46	36	40	56	19	18	47		312	476	324	427	218	319	199	129	136	333
hsa-miR-4766-5p	34	37	38	26	33	18	13	24	24	28		145	131	288	117	160	100	30	108	107	80
hsa-miR-4767	143	73	72	93	86	85	161	42	49	93		495	386	608	422	390	639	574	179	364	545
hsa-miR-4768-3p	38	47	17	36	27	45	20	26	15	32		121	200	93	211	123	330	66	165	99	185
hsa-miR-4768-5p	43	39	24	34	24	45	27	24	24	41		161	175	178	242	131	352	115	170	178	247
hsa-miR-4769-3p	305	102	128	154	220	81	138	193	79	123		1408	474	1216	928	1185	530	481	1438	465	725
hsa-miR-4769-5p	26	31	17	15	51	22	23	21	21	25		91	121	101	60	204	97	70	98	149	145
hsa-miR-4770	35	35	31	22	28	17	54	0	12	24		115	199	244	108	141	180	175	0	72	146
hsa-miR-4771	136	123	36	129	95	85	68	56	76	109		642	716	267	881	515	666	231	342	521	627
hsa-miR-4772-3p	177	75	117	90	111	54	88	83	70	91		856	430	1141	657	580	367	279	652	519	520
hsa-miR-4772-5p	53	26	36	29	39	48	308	38	30	79		261	117	359	167	225	315	1084	282	299	521
hsa-miR-4773	64	36	26	52	72	39	19	30	68	22		283	140	174	385	345	283	61	121	541	103
hsa-miR-4774-3p	55	22	24	37	19	11	20	37	0	31		208	100	261	211	64	44	65	229	0	210
hsa-miR-4774-5p	39	15	25	0	20	22	13	0	0	14		131	60	152	0	87	82	27	0	0	60
hsa-miR-4775	119	54	45	49	67	47	59	60	33	51		508	274	354	277	369	282	199	430	226	357
hsa-miR-4776-3p	65	26	23	29	27	12	17	34	30	20		258	152	202	217	117	44	45	225	162	161
hsa-miR-4776-5p	17	23	17	19	16	19	12	0	17	0		76	96	143	145	92	128	31	0	104	0
hsa-miR-4777-3p	11	14	14	0	28	16	0	11	15	17		59	93	107	0	125	151	0	84	67	75
hsa-miR-4777-5p	24	0	10	12	15	13	0	0	0	0		81	0	54	84	90	97	0	0	0	0
hsa-miR-4778-3p	123	115	23	111	72	76	66	32	52	58		524	672	204	744	427	601	238	255	357	319
hsa-miR-4778-5p	244	122	103	124	130	70	90	89	57	119		1116	650	1018	841	746	505	342	707	455	755
hsa-miR-4779	49	77	17	38	42	30	29	12	34	47		208	378	121	201	238	243	104	52	261	295
hsa-miR-4780	231	71	94	84	140	57	114	114	113	105		1001	338	906	541	843	401	327	963	869	630
hsa-miR-4781-3p	148	101	121	94	103	63	136	78	67	69		625	559	1246	626	633	402	519	581	515	525
hsa-miR-4781-5p	254	114	111	121	198	61	177	91	57	103		1196	610	1120	858	1209	440	576	724	471	693
hsa-miR-4782-3p	14	26	11	21	17	29	10	14	0	15		48	111	83	78	88	139	21	78	0	63
hsa-miR-4782-5p	248	205	118	184	243	151	193	62	164	184		1191	1252	1239	1388	1540	1471	666	358	1251	1397
hsa-miR-4783-3p	88	31	45	70	47	38	41	22	42	42		331	146	331	303	210	222	130	97	248	232
hsa-miR-4783-5p	43	34	71	30	36	39	38	38	36	28		143	190	645	178	179	170	130	264	260	89
hsa-miR-4784	294	222	137	222	285	160	1404	105	87	157		1130	1132	1123	1466	1404	1154	4684	839	554	1035
hsa-miR-4785	215	156	97	153	158	133	216	98	74	131		912	846	870	839	804	821	659	713	479	727
hsa-miR-4786-3p	68	41	36	46	58	63	67	28	34	42		266	198	272	350	298	485	227	131	199	225
hsa-miR-4786-5p	79	61	28	63	59	57	61	32	33	72		352	355	262	367	319	426	214	193	230	387
hsa-miR-4787-3p	201	119	132	107	125	130	140	82	68	103		749	558	1029	661	604	985	429	462	386	578
hsa-miR-4787-5p	228	188	136	154	94	184	476	52	68	209		845	836	1100	846	422	1352	1414	323	495	1214
hsa-miR-4788	139	59	58	54	96	37	67	36	39	56		626	310	544	393	460	210	239	266	247	327
hsa-miR-4789-3p	161	58	60	49	72	60	39	102	53	85		738	351	707	328	427	495	128	887	513	612
hsa-miR-4789-5p	39	31	21	24	45	12	16	35	28	26		179	168	187	182	237	106	55	261	187	216
hsa-miR-4790-3p	67	82	12	61	54	69	57	21	53	70		303	436	109	507	388	574	220	114	390	493
hsa-miR-4790-5p	40	41	26	25	23	41	46	18	17	26		169	206	144	119	117	233	164	107	102	132
hsa-miR-4791	43	39	22	45	39	33	30	27	27	26		160	189	143	231	186	188	107	178	121	108
hsa-miR-4792	181	118	61	123	97	104	108	73	42	103		850	611	559	782	589	761	393	568	278	567
hsa-miR-4793-3p	62	74	60	64	61	35	72	35	30	52		246	318	438	341	301	234	221	221	155	251
hsa-miR-4793-5p	158	93	78	75	96	54	63	61	35	103		762	511	803	511	574	409	232	442	271	663
hsa-miR-4794	29	22	14	21	33	24	19	15	11	19		88	93	80	120	149	148	48	83	57	59
hsa-miR-4795-3p	139	74	93	60	70	45	36	63	31	64		617	397	939	362	387	287	126	536	235	453
hsa-miR-4795-5p	11	0	0	0	12	11	12	0	0	0		36	0	0	0	54	64	33	0	0	0
hsa-miR-4796-3p	86	110	50	96	81	86	61	40	50	71		370	592	443	610	451	680	197	242	328	404
hsa-miR-4796-5p	69	45	33	77	41	33	40	26	41	49		297	225	367	566	200	227	163	181	305	370
hsa-miR-4797-3p	24	23	15	15	17	0	22	15	15	14		92	131	97	121	58	0	87	101	89	83
hsa-miR-4798-3p	85	67	65	59	101	51	107	37	39	63		450	342	531	376	558	422	420	209	288	432
hsa-miR-4798-5p	125	99	55	77	104	67	118	57	54	86		478	428	406	366	528	264	345	367	308	391
hsa-miR-4799-3p	19	19	0	15	14	17	18	0	0	11		51	74	0	88	92	73	55	0	0	56
hsa-miR-4799-5p	59	54	16	40	29	49	45	28	35	43		270	285	92	224	177	324	160	159	203	282
hsa-miR-4800-3p	91	53	58	82	58	51	177	50	21	58		414	308	402	481	254	310	623	327	119	320
hsa-miR-4800-5p	70	73	62	60	63	58	63	49	47	66		317	409	512	345	366	480	227	332	315	424
hsa-miR-4801	65	67	17	98	62	60	40	26	34	52		287	379	212	641	360	399	152	141	242	304
hsa-miR-4802-3p	56	42	34	48	43	45	30	32	44	36		214	207	394	247	213	258	101	265	250	181
hsa-miR-4802-5p	27	21	24	14	98	35	21	16	13	17		85	90	246	56	624	190	59	102	67	87
hsa-miR-4803	193	117	65	160	108	115	322	82	89	107		966	698	545	1106	647	949	1205	559	704	724
hsa-miR-4804-3p	82	90	49	99	83	83	75	45	72	71		422	525	429	648	451	608	273	293	475	511
hsa-miR-4804-5p	71	82	31	64	66	53	46	28	43	52		293	411	264	364	324	378	188	175	284	352
hsa-miR-483-3p	110	95	80	84	113	77	79	37	81	62		433	423	502	376	564	439	267	187	537	383
hsa-miR-483-5p	73	54	58	112	64	59	45	25	79	61		310	285	521	851	356	444	148	129	648	422
hsa-miR-484	152	107	64	112	110	74	81	64	38	68		685	520	590	711	621	511	298	426	291	399
hsa-miR-485-3p	133	69	69	87	118	75	109	94	64	89		625	376	559	548	695	511	388	588	418	502
hsa-miR-485-5p	91	37	35	25	83	40	70	27	29	29		396	148	322	107	423	264	242	193	160	183
hsa-miR-486-3p	34	21	13	35	20	13	42	20	0	27		142	85	138	146	97	71	157	31	0	174
hsa-miR-486-5p	443	310	188	237	246	243	381	189	141	342		1708	1432	1587	1417	1331	1782	1226	1336	966	1941
hsa-miR-487a-3p	32	20	23	21	17	18	20	19	25	23		83	81	168	101	82	107	58	151	136	122
hsa-miR-487a-5p	44	57	24	44	49	28	102	18	15	41		152	295	167	259	281	194	336	101	100	228
hsa-miR-487b-3p	28	27	15	12	15	20	21	11	16	29		84	119	73	49	95	94	71	57	70	131
hsa-miR-487b-5p	109	53	44	55	55	52	40	32	48	48		463	232	435	326	296	284	147	172	316	292
hsa-miR-488-3p	149	146	57	116	110	114	134	28	60	115		755	881	520	836	637	960	451	221	547	872
hsa-miR-488-5p	78	105	62	75	69	70	68	40	54	60		324	614	544	401	388	509	237	232	386	318
hsa-miR-489-3p	28	26	13	17	15	11	19	18	12	14		140	127	121	110	81	44	54	109	60	77
hsa-miR-489-5p	23	19	17	20	18	10	24	11	14	12		118	126	206	105	99	71	80	71	118	42
hsa-miR-490-3p	62	69	53	85	61	66	46	43	33	59		268	364	362	538	287	478	164	202	254	401
hsa-miR-490-5p	53	39	21	31	29	44	52	20	19	37		205	178	198	160	174	326	163	171	148	160
hsa-miR-491-3p	49	46	17	40	41	19	24	20	30	49		197	204	163	259	231	106	61	183	172	277
hsa-miR-491-5p	99	67	51	94	76	73	87	43	61	55		436	369	406	569	391	569	284	274	413	397
hsa-miR-492	50	28	28	29	37	23	30	22	12	21		181	108	226	128	167	150	76	120	39	126
hsa-miR-493-3p	33	29	11	22	17	17	30	29	13	20		129	73	41	130	57	76	78	177	82	124
hsa-miR-493-5p	55	44	35	68	58	38	46	58	27	39		189	102	86	247	231	100	81	231	47	109
hsa-miR-494-3p	313	126	97	103	83	74	45	74	48	89		1532	645	958	765	425	611	159	615	311	642
hsa-miR-494-5p	34	31	19	22	25	35	19	17	27	20		148	161	149	154	101	190	63	87	246	115
hsa-miR-495-3p	23	36	23	19	19	23	15	13	32	16		68	182	171	113	88	165	40	84	226	107
hsa-miR-495-5p	36	21	11	12	33	22	24	12	11	14		152	74	91	78	178	106	74	65	55	60
hsa-miR-496	35	29	29	19	28	24	25	18	13	23		121	116	100	138	131	141	100	101	39	77
hsa-miR-497-3p	56	55	34	28	42	40	39	17	15	39		225	257	215	166	201	279	126	179	108	247
hsa-miR-497-5p	81	32	28	47	83	37	59	39	22	27		343	144	228	236	435	153	186	303	139	138
hsa-miR-498	67	60	25	42	49	36	36	20	36	50		260	302	244	229	249	268	143	154	188	281
hsa-miR-4999-3p	652	770	330	651	458	850	870	222	528	620		3048	4562	3282	4344	2803	7114	3269	1763	4080	4127
hsa-miR-4999-5p	20	19	14	19	21	16	0	0	13	13		78	105	191	71	79	75	0	0	44	47
hsa-miR-499a-3p	14	0	18	0	14	0	0	12	0	0		52	0	122	0	69	0	0	73	0	0
hsa-miR-499a-5p	22	16	0	18	24	0	18	11	0	10		77	57	0	129	122	0	76	30	0	65
hsa-miR-499b-3p	35	30	22	30	19	27	23	23	15	26		130	112	168	192	147	229	81	139	98	150
hsa-miR-499b-5p	22	27	17	24	24	16	12	14	17	25		33	84	81	69	87	90	21	20	67	40
hsa-miR-5000-3p	35	38	18	30	30	27	39	25	36	28		170	183	154	128	175	175	145	177	306	202
hsa-miR-5000-5p	103	113	57	110	91	92	57	33	59	120		373	546	510	660	501	599	197	156	382	682
hsa-miR-5001-3p	59	56	41	44	46	37	41	0	20	60		219	303	357	270	237	339	149	0	169	421
hsa-miR-5001-5p	786	409	284	358	448	302	504	330	213	385		3368	2148	2705	2256	2494	2431	1743	2632	1609	2391
hsa-miR-5002-3p	49	23	31	42	34	30	39	38	15	30		170	106	242	226	164	229	124	260	78	191
hsa-miR-5002-5p	129	53	28	45	56	34	31	38	19	52		555	275	190	291	247	264	77	283	122	275
hsa-miR-5003-3p	235	194	92	167	159	155	166	96	109	176		898	985	826	976	848	1179	556	738	652	1125
hsa-miR-5003-5p	70	42	45	54	52	46	32	41	33	38		271	203	397	314	292	423	94	258	226	247
hsa-miR-5004-3p	333	145	164	175	159	92	143	129	99	140		1427	828	1512	1018	984	584	438	985	712	850
hsa-miR-5004-5p	35	17	21	19	27	21	23	13	24	11		150	88	85	122	128	97	69	68	111	45
hsa-miR-5006-3p	207	185	101	200	140	131	107	95	95	110		869	932	930	1339	819	1004	378	691	632	684
hsa-miR-5006-5p	40	25	33	21	40	20	16	12	16	23		134	141	271	125	239	107	31	60	88	122
hsa-miR-5007-3p	250	102	81	122	172	84	128	71	67	115		1096	485	746	665	1044	558	457	487	396	619
hsa-miR-5007-5p	78	30	36	37	25	28	48	27	80	20		344	137	250	195	108	131	203	147	541	119
hsa-miR-5008-3p	135	63	64	60	64	54	44	93	26	55		529	347	467	337	298	434	169	622	144	338
hsa-miR-5008-5p	60	29	14	24	31	17	33	18	28	34		236	142	107	135	148	131	102	116	174	178
hsa-miR-5009-3p	134	94	78	139	84	66	43	30	51	55		542	447	597	791	381	423	157	149	252	225
hsa-miR-5009-5p	105	103	54	100	68	55	61	41	42	74		490	600	336	604	399	363	195	246	303	421
hsa-miR-500a-3p	302	203	107	175	185	157	132	86	110	175		1381	1237	1026	1162	1160	1241	414	616	869	1035
hsa-miR-500a-5p	55	26	31	38	24	18	27	23	13	18		214	148	185	206	144	136	83	132	83	98
hsa-miR-500b-3p	82	37	36	38	40	24	66	20	20	41		313	129	207	192	137	142	204	105	71	150
hsa-miR-500b-5p	12	11	0	12	10	19	0	10	10	16		52	47	0	68	41	126	0	60	30	86
hsa-miR-501-3p	367	280	144	270	306	223	235	152	178	258		1727	1623	1435	1798	2054	1757	935	1096	1353	1702
hsa-miR-501-5p	80	65	26	64	39	48	43	25	32	54		321	352	260	433	184	246	137	151	218	287
hsa-miR-5010-3p	163	125	65	113	78	114	189	45	88	114		704	638	595	662	450	898	699	340	598	752
hsa-miR-5010-5p	90	65	82	66	86	63	56	59	50	45		345	296	678	412	491	444	183	475	325	269
hsa-miR-5011-3p	18	0	0	0	14	0	14	0	0	0		67	0	0	0	82	0	63	0	0	0
hsa-miR-5011-5p	113	88	38	95	66	71	34	31	29	50		464	452	309	639	281	462	121	234	207	266
hsa-miR-502-3p	73	70	10	65	50	54	35	12	14	62		317	398	93	441	287	483	129	120	139	468
hsa-miR-502-5p	45	41	26	34	46	30	20	21	30	29		188	204	201	181	225	188	60	159	169	119
hsa-miR-503-3p	32	31	12	25	31	22	68	19	25	16		151	144	94	146	196	132	225	123	191	83
hsa-miR-503-5p	130	78	51	66	80	23	114	50	26	45		561	397	497	449	482	196	334	353	154	292
hsa-miR-504-3p	39	24	18	33	22	0	15	14	17	23		152	96	148	183	125	0	48	111	128	141
hsa-miR-504-5p	163	164	62	133	108	123	133	56	96	140		639	811	577	842	573	919	455	338	657	906
hsa-miR-5047	104	80	39	74	75	52	52	61	39	58		413	417	364	472	403	360	195	444	285	371
hsa-miR-505-3p	197	141	107	124	154	138	98	113	68	120		762	516	647	670	732	659	242	741	377	585
hsa-miR-505-5p	22	25	19	19	22	12	82	0	0	16		101	100	115	119	77	49	288	0	0	52
hsa-miR-506-3p	28	29	16	25	19	17	24	0	15	24		93	172	104	155	86	96	97	0	51	130
hsa-miR-506-5p	38	26	16	16	38	12	14	20	0	22		179	161	118	97	176	81	34	108	0	117
hsa-miR-507	30	21	18	20	35	23	22	0	22	18		135	115	173	128	206	124	82	0	168	100
hsa-miR-508-3p	63	37	32	47	47	36	25	35	35	32		264	170	261	301	248	265	78	306	236	177
hsa-miR-508-5p	117	69	55	53	74	27	36	52	34	48		572	361	579	387	449	240	127	419	248	274
hsa-miR-5087	44	36	36	31	35	24	42	17	0	30		176	157	337	203	165	184	169	87	0	152
hsa-miR-5088-3p	137	119	35	61	77	100	111	18	74	105		553	623	253	490	448	856	354	135	573	673
hsa-miR-5088-5p	63	51	51	45	72	49	41	50	45	44		252	229	358	256	307	281	140	242	239	215
hsa-miR-5089-3p	332	228	156	252	222	224	414	100	214	174		1541	1241	1544	1616	1184	1974	1462	777	1696	1134
hsa-miR-5089-5p	47	30	33	36	37	51	43	20	30	31		163	114	322	160	165	375	148	135	173	204
hsa-miR-509-3-5p	21	18	13	15	0	0	12	19	13	13		99	89	84	103	0	0	39	94	102	65
hsa-miR-509-3p	51	58	31	55	52	49	97	27	44	43		198	316	306	322	236	372	356	160	314	224
hsa-miR-509-5p	142	79	43	92	83	65	58	52	45	80		525	396	463	583	405	511	213	265	321	429
hsa-miR-5090	148	83	89	79	112	53	51	90	32	54		539	399	719	440	555	395	157	611	253	301
hsa-miR-5091	63	51	35	26	56	56	81	24	19	31		241	239	287	154	303	437	287	155	78	166
hsa-miR-5092	159	37	67	73	123	53	90	40	28	58		765	159	546	404	656	393	328	217	194	331
hsa-miR-5093	38	21	19	21	19	14	21	22	15	31		138	73	146	106	114	68	59	119	130	160
hsa-miR-5094	66	44	25	46	37	26	28	20	35	28		279	263	284	311	206	198	94	128	284	223
hsa-miR-5095	454	510	198	445	252	431	454	138	202	493		1830	2504	1729	2978	1336	3385	1544	1009	1477	3106
hsa-miR-5096	39	25	30	29	34	33	21	20	16	25		122	89	182	129	142	182	69	104	89	122
hsa-miR-510-3p	59	38	32	58	64	50	68	26	18	41		247	238	287	370	365	330	226	160	55	288
hsa-miR-510-5p	44	31	20	31	45	14	17	20	22	20		175	175	183	217	238	125	51	143	151	100
hsa-miR-5100	106	100	72	88	79	76	72	41	65	74		374	565	551	506	437	465	275	350	387	435
hsa-miR-511-3p	29	31	25	27	26	29	25	10	15	20		117	133	166	184	130	187	81	70	101	139
hsa-miR-511-5p	21	23	16	18	30	0	13	19	22	14		86	152	115	83	189	0	30	107	110	83
hsa-miR-512-3p	15	22	11	19	33	14	37	29	11	10		56	114	64	109	149	90	98	179	36	70
hsa-miR-512-5p	485	337	229	379	398	251	233	217	209	390		2328	1964	2583	2677	2667	2110	826	2152	1707	2879
hsa-miR-513a-3p	44	18	21	21	46	38	90	23	28	31		178	68	211	123	260	268	342	189	242	202
hsa-miR-513a-5p	58	48	26	44	67	33	36	24	26	40		244	261	274	353	429	252	136	134	192	223
hsa-miR-513b-3p	41	23	24	31	34	16	34	38	22	19		189	138	201	204	206	103	120	275	130	116
hsa-miR-513b-5p	0	16	12	12	20	18	42	0	17	21		0	99	86	71	89	99	127	0	143	88
hsa-miR-513c-3p	26	18	14	26	22	27	41	0	12	17		100	57	59	136	92	159	134	0	83	100
hsa-miR-513c-5p	83	81	34	59	48	41	36	40	31	58		394	435	333	377	299	350	103	283	256	303
hsa-miR-514a-3p	24	21	10	25	21	18	19	12	18	11		80	94	69	125	71	102	71	72	90	27
hsa-miR-514a-5p	29	19	13	18	21	0	19	0	0	13		125	82	83	72	95	0	58	0	0	59
hsa-miR-514b-3p	24	16	13	16	21	17	11	0	16	22		132	85	102	61	92	77	37	0	87	129
hsa-miR-514b-5p	85	116	56	50	157	28	52	44	120	32		361	590	571	267	900	229	208	313	919	195
hsa-miR-515-3p	79	53	29	50	51	52	60	29	38	74		350	352	214	290	261	394	191	170	313	478
hsa-miR-515-5p	34	24	11	23	20	27	40	13	24	26		147	113	91	107	77	150	155	13	136	125
hsa-miR-516a-3p	26	19	15	27	26	14	24	14	10	14		93	87	105	149	124	67	87	111	79	62
hsa-miR-516a-5p	94	18	19	17	22	25	54	0	0	30		386	79	73	83	97	145	195	0	0	116
hsa-miR-516b-3p	65	82	31	79	35	40	59	28	33	61		326	462	227	570	210	312	220	145	236	407
hsa-miR-516b-5p	21	20	0	24	12	20	10	0	14	15		51	72	0	130	57	125	25	0	84	69
hsa-miR-517-5p	26	12	13	15	20	18	15	11	16	11		105	62	92	107	107	163	41	47	87	62
hsa-miR-517a-3p	11	0	0	0	0	0	35	0	0	0		47	0	0	0	0	0	120	0	0	0
hsa-miR-517b-3p	0	10	0	12	15	0	47	0	0	0		0	74	0	78	111	0	205	0	0	0
hsa-miR-517c-3p	0	10	0	0	0	0	0	0	11	0		0	46	0	0	0	0	0	0	32	0
hsa-miR-5186	82	76	41	116	77	61	49	32	34	53		303	435	303	767	298	404	171	187	232	330
hsa-miR-5187-3p	47	32	41	45	46	41	20	14	25	31		154	138	298	198	191	223	59	82	106	154
hsa-miR-5187-5p	79	89	47	79	85	69	97	30	76	64		309	412	371	365	436	477	323	204	498	443
hsa-miR-5188	99	167	97	90	241	95	60	74	123	65		437	987	994	735	1229	830	220	597	1014	407
hsa-miR-5189-3p	571	478	197	586	339	406	415	161	204	456		2415	2465	1633	3824	1944	3180	1377	1197	1448	2754
hsa-miR-5189-5p	83	37	38	55	57	36	66	31	39	54		314	191	205	309	233	315	225	174	211	301
hsa-miR-518a-3p	288	96	93	87	160	56	133	84	89	90		1257	535	858	570	953	369	487	605	657	534
hsa-miR-518a-5p	13	11	11	15	19	0	12	11	0	11		46	47	84	98	81	0	43	41	0	70
hsa-miR-518b	115	89	96	66	97	63	73	74	69	80		506	441	730	442	464	433	228	514	433	456
hsa-miR-518c-3p	32	26	12	16	23	18	32	0	22	16		116	90	113	116	106	122	76	0	103	83
hsa-miR-518c-5p	37	27	12	21	21	16	15	0	15	24		141	149	109	112	124	147	54	0	74	130
hsa-miR-518d-3p	137	61	59	74	76	52	53	67	66	54		501	315	407	460	416	395	146	409	435	338
hsa-miR-518e-3p	150	69	44	57	106	35	78	61	35	50		660	365	404	335	570	305	272	510	230	334
hsa-miR-518e-5p	22	0	0	11	14	13	12	11	10	10		105	0	0	102	79	133	29	66	48	60
hsa-miR-518f-3p	0	0	0	0	13	0	10	10	0	12		0	0	0	0	51	0	23	23	0	40
hsa-miR-518f-5p	10	0	0	0	22	0	0	0	0	0		43	0	0	0	154	0	0	0	0	0
hsa-miR-5190	42	31	18	38	36	26	46	19	0	14		179	126	112	223	181	159	158	86	0	71
hsa-miR-5191	236	205	72	183	135	159	174	48	142	172		1028	1133	674	1376	852	1294	611	299	1059	1214
hsa-miR-5192	162	72	65	82	138	84	81	69	46	58		727	349	629	555	829	679	280	558	340	380
hsa-miR-5193	277	289	144	274	205	279	157	86	136	181		1253	1652	1442	1805	1135	2070	588	705	956	1164
hsa-miR-5194	60	49	34	52	54	54	22	20	40	40		210	208	300	295	269	319	61	79	273	187
hsa-miR-5195-3p	77	70	55	69	71	62	66	41	47	62		323	333	396	456	393	394	194	219	285	329
hsa-miR-5195-5p	80	53	44	66	63	64	37	31	51	42		338	284	383	367	352	376	119	236	396	269
hsa-miR-5196-3p	160	126	68	131	99	97	86	50	54	70		663	673	495	798	470	766	288	309	387	425
hsa-miR-5196-5p	161	133	77	110	119	115	102	67	413	95		614	664	595	613	583	776	310	509	2964	514
hsa-miR-5197-3p	224	145	75	197	89	102	86	49	59	101		1026	810	735	1432	656	959	342	355	490	673
hsa-miR-5197-5p	125	76	78	106	102	63	73	59	66	61		584	403	680	605	568	432	226	354	452	397
hsa-miR-519a-5p	19	11	0	13	10	0	11	13	0	0		115	71	0	106	63	0	52	55	0	0
hsa-miR-519b-3p	36	20	22	48	0	11	0	20	0	18		145	94	167	308	0	53	0	20	0	69
hsa-miR-519b-5p	22	0	0	0	13	0	21	10	0	11		107	0	0	0	57	0	73	62	0	75
hsa-miR-519c-3p	14	12	13	19	16	11	15	16	15	0		49	50	68	113	106	78	37	75	73	0
hsa-miR-519d-3p	18	16	14	22	22	11	12	0	14	14		84	49	44	65	61	56	26	0	80	76
hsa-miR-519d-5p	33	19	19	18	27	17	11	0	0	0		162	106	154	129	157	134	28	0	0	0
hsa-miR-519e-3p	0	0	11	0	0	0	24	0	0	0		0	0	45	0	0	0	55	0	0	0
hsa-miR-519e-5p	122	77	77	111	96	74	63	77	73	108		538	404	740	866	614	691	231	572	633	741
hsa-miR-520a-3p	65	75	29	52	58	28	51	35	33	29		277	419	209	328	307	160	128	258	256	148
hsa-miR-520a-5p	15	13	10	0	11	0	14	0	0	0		61	74	58	0	65	0	50	0	0	0
hsa-miR-520d-3p	73	33	42	46	43	21	31	18	28	28		323	182	348	227	211	138	115	120	201	170
hsa-miR-520d-5p	25	23	14	16	22	10	12	0	13	0		74	117	98	65	141	33	32	0	50	0
hsa-miR-520e	36	42	11	43	35	27	49	14	32	67		141	273	72	280	178	288	177	86	244	407
hsa-miR-520f-3p	0	0	0	0	0	0	12	0	0	0		0	0	0	0	0	0	34	0	0	0
hsa-miR-520f-5p	20	0	0	11	11	12	98	16	10	11		71	0	0	42	61	75	363	98	59	71
hsa-miR-520g-3p	20	0	0	0	0	0	0	0	0	13		87	0	0	0	0	0	0	0	0	45
hsa-miR-520g-5p	55	49	23	65	45	44	123	18	41	55		249	299	167	467	246	381	450	120	305	363
hsa-miR-520h	87	56	33	56	50	39	32	33	20	48		449	286	327	371	238	320	103	239	201	318
hsa-miR-521	64	14	38	40	30	0	34	16	13	33		308	38	369	259	182	0	119	127	106	202
hsa-miR-522-3p	30	17	15	16	36	13	15	10	16	20		99	88	130	86	163	41	49	82	133	113
hsa-miR-522-5p	30	15	0	14	0	10	10	10	0	0		129	82	0	74	0	62	30	51	0	0
hsa-miR-523-3p	47	18	20	20	26	0	14	20	12	14		236	77	199	130	151	0	50	112	54	74
hsa-miR-524-3p	26	13	11	22	27	12	15	0	12	21		108	57	89	126	147	75	52	0	62	93
hsa-miR-524-5p	19	25	20	21	27	28	0	0	0	0		74	157	172	120	125	166	0	0	0	0
hsa-miR-525-3p	37	26	10	31	16	17	22	21	18	23		108	126	25	165	42	96	64	116	106	74
hsa-miR-525-5p	22	0	0	11	15	21	0	12	14	0		79	0	0	52	72	157	0	78	86	0
hsa-miR-526b-3p	69	46	15	37	45	34	34	11	41	42		325	215	101	218	278	282	130	90	264	269
hsa-miR-526b-5p	19	12	0	11	13	0	0	19	0	0		79	58	0	81	79	0	0	122	0	0
hsa-miR-527	0	0	0	10	10	0	0	0	0	10		0	0	0	44	43	0	0	0	0	33
hsa-miR-532-3p	128	68	77	79	99	75	90	63	48	68		545	322	554	362	464	471	287	442	290	382
hsa-miR-532-5p	36	49	49	60	49	36	164	24	27	38		131	179	327	250	183	202	638	153	166	221
hsa-miR-539-3p	33	26	32	18	33	35	15	11	12	20		122	110	121	77	114	189	47	11	69	64
hsa-miR-539-5p	85	60	35	54	35	53	56	14	34	52		423	374	297	355	233	403	210	97	280	411
hsa-miR-541-3p	77	31	29	39	42	41	39	20	22	23		255	166	209	240	196	295	126	80	203	112
hsa-miR-541-5p	71	40	31	40	57	40	77	52	44	32		284	214	273	234	284	272	283	406	258	180
hsa-miR-542-3p	68	49	43	63	77	58	64	44	35	58		213	199	296	309	285	324	247	199	180	234
hsa-miR-542-5p	51	47	34	37	39	37	42	29	22	28		207	244	260	191	228	221	159	197	164	178
hsa-miR-543	56	31	31	39	73	21	53	37	31	22		213	164	239	197	410	156	167	269	187	127
hsa-miR-544a	96	42	37	28	48	25	37	32	17	32		441	241	330	170	329	169	121	243	89	233
hsa-miR-544b	25	18	12	24	32	24	37	14	12	18		67	71	64	142	143	150	99	83	48	107
hsa-miR-545-3p	10	29	0	0	11	15	10	0	0	0		49	146	0	0	37	99	27	0	0	0
hsa-miR-545-5p	51	40	20	37	52	35	31	20	36	41		210	162	221	202	255	229	101	179	233	183
hsa-miR-548-3p	0	0	0	0	0	0	13	0	0	0		0	0	0	0	0	0	50	0	0	0
hsa-miR-548a	12	34	0	16	13	15	19	0	11	10		50	184	0	95	70	88	54	0	58	40
hsa-miR-548a-3p	20	17	0	14	13	21	0	0	11	14		46	63	0	42	31	71	0	0	26	47
hsa-miR-548a-5p	68	27	28	26	56	24	32	41	15	36		290	135	265	164	283	152	98	290	121	237
hsa-miR-548ab	33	19	21	16	33	14	34	0	11	17		124	105	122	141	192	58	120	0	50	99
hsa-miR-548ac	108	70	53	95	89	72	64	30	43	78		499	390	490	748	463	607	216	211	323	506
hsa-miR-548ad-3p	48	41	27	224	39	54	40	28	38	75		208	260	183	1647	244	456	162	174	323	464
hsa-miR-548ad-5p	201	57	73	81	48	33	54	91	31	71		1024	298	726	559	300	246	171	817	186	507
hsa-miR-548ae-3p	27	12	25	19	18	10	13	15	10	17		108	42	203	124	95	69	39	114	59	69
hsa-miR-548ae-5p	877	0	494	407	104	0	312	994	25	635		5009	0	5993	3481	859	0	1366	8863	217	5179
hsa-miR-548ag	23	23	15	27	21	13	23	21	0	13		83	75	104	128	109	82	79	154	0	58
hsa-miR-548ah-3p	0	0	0	0	0	0	0	0	12	0		0	0	0	0	0	0	0	0	100	0
hsa-miR-548ah-5p	21	11	0	18	10	0	12	13	0	17		97	66	0	128	42	0	38	76	0	62
hsa-miR-548ai	26	0	0	0	14	12	10	0	0	16		113	0	0	0	73	149	36	0	0	101
hsa-miR-548aj-3p	0	0	11	13	0	12	0	0	0	0		0	0	99	70	0	82	0	0	0	0
hsa-miR-548ak	95	17	33	36	60	21	41	28	18	15		368	86	299	246	305	176	119	215	91	107
hsa-miR-548al	50	25	14	24	22	19	27	28	14	17		209	115	76	171	88	94	94	208	86	113
hsa-miR-548am-3p	0	0	0	0	11	0	0	0	0	0		0	0	0	0	50	0	0	0	0	0
hsa-miR-548an	27	44	23	33	33	63	17	12	36	13		112	240	169	202	219	509	59	64	256	102
hsa-miR-548ao-3p	30	19	19	35	25	28	24	15	11	25		143	109	163	202	141	250	92	114	44	145
hsa-miR-548ao-5p	96	76	31	83	73	69	70	33	47	78		379	434	266	572	448	598	278	237	387	509
hsa-miR-548ap-3p/548t-3p/548aa	71	48	34	30	64	54	35	38	19	38		340	255	293	156	341	401	126	270	161	247
hsa-miR-548ap-5p/548j-5p	27	32	16	15	26	25	17	16	26	16		119	142	109	112	158	159	56	156	182	122
hsa-miR-548aq-5p	11	0	0	0	0	0	0	0	0	0		46	0	0	0	0	0	0	0	0	0
hsa-miR-548ar-3p	10	0	0	0	10	0	17	0	10	0		45	0	0	0	65	0	68	0	71	0
hsa-miR-548ar-5p	16	13	13	0	10	0	10	0	25	0		70	73	65	0	58	0	39	0	168	0
hsa-miR-548as-3p	74	23	36	28	26	21	21	38	0	31		296	114	330	171	116	180	68	301	0	221
hsa-miR-548as-5p	17	18	11	0	14	12	22	0	0	0		53	65	68	0	46	73	74	0	0	0
hsa-miR-548at-3p	37	34	28	25	40	26	21	29	0	20		168	149	233	177	175	161	59	168	0	92
hsa-miR-548at-5p	48	82	11	27	28	38	26	17	31	26		158	358	100	142	166	319	71	112	185	139
hsa-miR-548au-3p	0	0	14	0	0	0	0	0	0	0		0	0	29	0	0	0	0	0	0	0
hsa-miR-548au-5p/548c-5p/548o-5p/548am-5p	12	19	0	21	24	10	11	12	11	10		49	87	0	97	126	59	27	67	73	34
hsa-miR-548av-5p/548k	62	51	28	36	52	26	36	26	28	37		211	250	223	178	250	127	95	138	131	86
hsa-miR-548aw	24	21	13	18	24	21	0	17	10	13		93	102	110	109	133	92	0	108	60	79
hsa-miR-548ay-3p	133	139	61	120	106	130	89	34	70	150		584	790	487	775	717	1157	349	247	563	953
hsa-miR-548ay-5p	0	10	0	0	0	10	0	0	0	0		0	68	0	0	0	88	0	0	0	0
hsa-miR-548az-3p	19	14	16	0	19	13	17	0	0	0		135	78	141	0	93	80	66	0	0	0
hsa-miR-548az-5p	69	32	29	30	35	36	32	27	24	32		300	126	269	204	189	296	114	212	155	191
hsa-miR-548b-3p	124	105	53	69	64	73	58	50	52	72		524	617	472	537	345	551	191	414	385	493
hsa-miR-548b-5p	26	18	0	22	22	18	22	0	0	0		105	116	0	157	118	145	78	0	0	0
hsa-miR-548ba	16	18	11	0	23	16	13	12	12	0		69	95	59	0	139	82	22	71	49	0
hsa-miR-548bb-3p	14	16	11	0	17	16	11	10	0	10		38	65	77	0	59	102	34	55	0	38
hsa-miR-548bb-5p	15	0	0	0	0	0	0	0	0	0		51	0	0	0	0	0	0	0	0	0
hsa-miR-548c-3p	22	31	12	18	19	0	13	10	16	15		89	128	92	90	123	0	44	42	63	47
hsa-miR-548d-3p	63	41	39	52	47	19	44	48	12	27		276	242	271	387	260	115	138	346	95	205
hsa-miR-548d-5p	0	0	0	0	0	0	0	0	0	0		0	0	0	0	0	0	0	0	0	0
hsa-miR-548e-3p	23	12	0	14	0	13	14	0	0	15		78	68	0	94	0	71	36	0	0	93
hsa-miR-548e-5p	29	0	10	13	21	0	14	17	10	20		120	0	48	37	105	0	49	95	32	82
hsa-miR-548f-3p	140	58	81	53	88	73	30	23	45	81		658	342	714	366	532	578	94	187	306	538
hsa-miR-548f-5p	57	95	17	38	78	33	42	24	18	48		250	541	125	286	449	303	163	197	158	347
hsa-miR-548g-3p	16	14	12	0	13	17	12	0	0	17		70	63	84	0	82	114	35	0	0	98
hsa-miR-548g-5p	12	15	13	11	12	0	0	0	0	10		16	24	23	49	27	0	0	0	0	28
hsa-miR-548h-3p	0	14	0	0	17	10	0	0	0	0		0	76	0	0	103	94	0	0	0	0
hsa-miR-548h-5p	32	28	22	34	32	20	21	21	20	21		80	102	131	132	149	136	49	32	121	99
hsa-miR-548i	22	20	21	25	20	11	13	11	10	15		75	96	135	93	141	57	31	100	58	46
hsa-miR-548j-3p	0	0	0	0	0	0	0	0	0	0		0	0	0	0	0	0	0	0	0	0
hsa-miR-548l	145	122	78	84	126	96	63	108	73	77		600	634	571	468	652	636	170	750	489	453
hsa-miR-548m	25	42	0	12	20	25	10	0	0	19		107	256	0	88	113	164	25	0	0	86
hsa-miR-548n	21	22	10	28	10	18	16	16	25	15		93	109	87	175	69	126	46	123	141	112
hsa-miR-548p	0	0	0	0	0	0	0	0	0	0		0	0	0	0	0	0	0	0	0	0
hsa-miR-548q	13	18	16	16	0	0	48	0	0	13		48	105	132	115	0	0	144	0	0	95
hsa-miR-548s	16	0	0	0	0	15	0	0	0	0		61	0	0	0	0	119	0	0	0	0
hsa-miR-548t-5p	137	67	51	81	90	44	101	73	43	66		524	302	399	467	449	393	306	427	243	338
hsa-miR-548u	36	36	15	35	18	32	28	15	21	33		121	176	145	202	109	244	77	81	123	181
hsa-miR-548v	46	42	17	39	21	46	27	22	16	23		196	238	99	239	123	326	113	152	154	124
hsa-miR-548w	77	33	37	36	50	27	55	42	25	51		341	147	311	205	259	169	178	266	179	329
hsa-miR-548y	15	14	13	0	0	21	12	19	22	0		77	83	152	0	0	146	30	113	151	0
hsa-miR-548z	12	20	0	24	0	11	0	0	13	11		59	93	0	148	0	105	0	0	84	110
hsa-miR-549a	149	78	56	80	114	64	90	63	68	68		647	411	481	570	723	473	281	419	446	461
hsa-miR-550a-3-5p	36	16	24	16	21	12	0	23	15	24		142	53	245	84	111	82	0	190	99	155
hsa-miR-550a-3p	67	39	24	47	29	33	31	0	15	38		259	192	205	316	136	230	102	0	140	236
hsa-miR-550a-5p	116	60	74	77	67	50	56	50	40	64		448	231	566	332	304	312	201	208	240	325
hsa-miR-550b-2-5p	15	18	0	25	24	13	11	0	0	21		72	88	0	141	121	102	38	0	0	141
hsa-miR-550b-3p	34	132	14	25	61	23	21	0	16	33		102	652	73	149	310	180	71	0	116	229
hsa-miR-551a	204	117	109	141	141	66	175	74	87	79		943	602	1172	962	751	588	616	529	670	526
hsa-miR-551b-3p	52	18	20	35	35	24	47	28	13	19		208	102	154	206	214	217	165	160	46	77
hsa-miR-551b-5p	108	90	63	110	77	61	107	28	44	73		394	417	556	629	308	425	399	154	281	460
hsa-miR-552-3p	30	28	17	14	22	14	18	13	17	20		128	147	183	101	121	80	67	85	87	125
hsa-miR-552-5p	82	43	32	54	49	51	34	21	15	31		301	228	218	303	234	445	126	165	127	144
hsa-miR-553	103	37	54	53	68	45	30	81	32	47		492	178	466	304	385	350	102	544	200	286
hsa-miR-554	145	94	43	106	71	60	60	48	40	70		580	473	409	699	396	452	207	366	264	426
hsa-miR-555	64	57	44	48	62	31	47	34	21	37		273	274	383	363	387	183	177	223	154	215
hsa-miR-556-3p	87	82	31	76	66	92	52	18	47	51		393	412	284	526	353	759	178	114	342	273
hsa-miR-556-5p	48	44	21	62	28	35	39	30	27	43		173	234	121	432	146	236	143	183	146	240
hsa-miR-557	52	69	22	53	30	48	67	43	34	29		210	339	202	339	120	278	260	263	223	194
hsa-miR-5571-3p	45	41	22	37	40	40	52	15	15	34		208	162	227	228	195	201	83	65	60	138
hsa-miR-5571-5p	22	30	24	45	16	23	16	26	14	19		89	126	109	250	56	229	47	156	92	65
hsa-miR-5572	65	69	25	37	52	22	33	29	19	29		272	353	234	243	263	188	81	216	152	164
hsa-miR-5579-3p	11	17	11	18	0	0	32	17	10	16		28	96	52	81	0	0	113	103	78	81
hsa-miR-5579-5p	24	13	0	23	18	12	19	0	0	17		95	73	0	118	95	72	68	0	0	100
hsa-miR-558	42	26	15	34	35	24	32	14	17	20		185	141	74	228	175	171	81	89	125	99
hsa-miR-5580-3p	44	29	12	22	21	23	30	0	10	23		220	135	91	166	158	173	133	0	72	158
hsa-miR-5580-5p	41	29	30	32	33	21	16	26	10	21		158	138	189	178	168	163	46	174	64	67
hsa-miR-5581-3p	76	57	35	48	60	57	39	12	39	64		315	275	212	272	326	407	138	72	263	405
hsa-miR-5581-5p	87	54	39	25	49	27	24	38	24	47		391	266	336	134	274	181	61	247	132	259
hsa-miR-5582-3p	15	11	0	0	12	0	0	10	11	0		54	47	0	0	52	0	0	35	45	0
hsa-miR-5582-5p	11	11	13	0	11	11	0	0	0	0		35	60	17	0	29	71	0	0	0	0
hsa-miR-5583-3p	30	16	0	0	10	13	0	0	13	0		136	92	0	0	67	116	0	0	90	0
hsa-miR-5583-5p	47	42	16	18	18	26	13	14	15	26		183	189	182	92	59	206	37	90	103	204
hsa-miR-5584-3p	39	30	31	35	32	27	25	16	21	23		125	124	199	199	153	185	85	99	152	84
hsa-miR-5584-5p	178	136	76	112	133	73	97	37	67	80		812	744	623	725	741	578	332	344	509	518
hsa-miR-5585-3p	103	39	32	45	50	36	38	19	31	49		451	167	263	247	279	257	128	77	204	257
hsa-miR-5585-5p	169	169	109	115	87	204	366	76	72	152		720	1035	1120	753	502	1653	1233	620	543	1101
hsa-miR-5586-3p	53	30	31	15	27	0	19	14	13	18		243	166	216	82	127	0	56	87	100	98
hsa-miR-5586-5p	161	65	78	44	78	29	40	86	44	78		770	326	705	285	412	233	156	678	245	571
hsa-miR-5587-3p	134	94	45	93	521	74	76	48	50	69		546	528	339	496	3095	536	266	264	280	387
hsa-miR-5587-5p	105	58	37	73	50	38	49	33	28	55		387	306	359	488	279	296	170	253	215	355
hsa-miR-5588-5p	108	43	54	69	70	35	87	60	34	40		420	199	448	386	352	157	221	398	201	174
hsa-miR-5589-3p	84	53	35	38	66	67	49	30	31	55		368	291	338	235	371	466	186	290	245	340
hsa-miR-5589-5p	83	46	29	50	58	31	28	25	18	29		411	232	273	325	309	185	85	211	141	147
hsa-miR-559	11	10	0	11	0	12	10	0	10	0		54	31	0	54	0	104	28	0	41	0
hsa-miR-5590-3p	18	30	10	0	17	18	0	0	11	0		70	127	59	0	78	102	0	0	79	0
hsa-miR-5590-5p	17	17	11	13	14	13	12	0	10	0		80	71	78	72	54	59	47	0	57	0
hsa-miR-5591-3p	27	30	13	27	34	14	14	18	19	18		96	167	113	182	151	144	46	121	96	99
hsa-miR-5591-5p	23	20	14	25	13	16	14	0	14	16		76	96	65	98	75	97	49	0	62	86
hsa-miR-561-3p	91	58	48	48	55	47	60	74	43	60		428	284	428	300	253	365	198	590	294	415
hsa-miR-561-5p	52	20	34	32	39	32	25	13	28	26		179	64	259	176	184	295	73	83	183	118
hsa-miR-562	67	31	23	40	41	32	20	19	18	40		301	173	133	238	228	188	88	130	109	226
hsa-miR-563	54	63	24	39	30	40	36	15	39	37		245	313	138	270	150	317	121	81	314	220
hsa-miR-564	30	24	22	38	25	15	14	0	15	14		118	115	145	232	135	111	49	0	74	70
hsa-miR-566	218	60	96	100	82	65	51	77	33	67		1032	357	860	731	484	588	200	601	205	376
hsa-miR-567	141	88	62	85	69	37	48	42	45	73		679	534	538	554	401	353	180	381	353	532
hsa-miR-568	137	34	40	34	70	31	32	50	32	33		649	158	396	204	391	273	108	449	165	180
hsa-miR-5680	223	86	115	88	135	63	65	73	66	109		950	478	1272	606	784	495	202	559	436	795
hsa-miR-5681a	20	25	24	0	27	14	30	15	13	0		100	108	155	0	126	114	118	82	73	0
hsa-miR-5681b	62	26	23	39	38	34	1226	14	27	30		265	180	146	197	246	235	4725	88	235	206
hsa-miR-5682	90	67	40	58	90	48	52	49	109	51		428	337	314	322	541	270	185	418	891	300
hsa-miR-5683	103	97	48	91	77	72	90	63	52	80		413	551	441	593	445	613	345	460	377	547
hsa-miR-5684	36	27	10	22	38	45	24	18	26	26		115	115	68	104	160	276	75	114	125	114
hsa-miR-5685	92	40	40	45	57	40	44	37	24	37		390	182	290	229	272	209	135	362	115	237
hsa-miR-5687	42	27	30	39	30	40	24	18	21	33		142	89	144	171	136	287	74	69	83	158
hsa-miR-5688	51	12	18	34	57	27	51	22	16	26		231	54	139	195	340	145	158	147	89	137
hsa-miR-5689	87	79	49	74	87	65	49	54	79	58		401	502	383	487	496	590	174	424	645	335
hsa-miR-569	49	31	34	46	45	29	30	18	21	20		227	125	248	211	256	184	87	165	123	139
hsa-miR-5690	73	46	32	40	49	30	49	26	17	45		324	166	238	195	243	146	171	213	84	289
hsa-miR-5691	104	112	38	93	75	61	67	42	39	63		467	593	288	575	402	456	238	245	232	362
hsa-miR-5692a	201	102	138	138	158	121	151	80	70	105		768	476	1035	814	722	730	487	427	474	624
hsa-miR-5692b	21	10	15	0	12	0	13	0	10	0		99	45	150	0	74	0	43	0	81	0
hsa-miR-5692c	60	54	18	86	47	62	52	23	37	54		295	371	134	633	295	567	189	176	343	414
hsa-miR-5693	23	23	19	30	29	31	19	10	22	33		61	77	91	141	127	100	33	58	135	95
hsa-miR-5694	121	149	57	84	94	71	4456	51	56	83		598	714	394	540	567	436	15095	366	396	531
hsa-miR-5695	39	31	36	24	32	23	51	17	14	18		138	175	308	143	177	113	183	77	113	95
hsa-miR-5696	88	38	36	41	60	31	74	34	37	47		424	215	374	326	377	225	265	251	264	323
hsa-miR-5697	90	44	43	44	137	38	103	22	26	46		393	210	451	328	888	297	405	180	174	288
hsa-miR-5698	58	38	38	47	31	45	219	22	21	88		226	220	291	289	192	282	767	178	151	532
hsa-miR-5699-3p	70	25	24	29	51	45	38	33	29	18		277	163	120	166	308	307	141	219	195	104
hsa-miR-5699-5p	202	162	91	124	134	118	148	50	92	120		904	888	771	865	731	933	596	358	636	760
hsa-miR-570-3p	62	62	24	41	45	41	58	19	33	50		289	351	254	263	248	341	168	108	260	313
hsa-miR-5700	46	60	25	40	65	49	43	24	45	53		204	254	148	187	305	273	131	163	177	255
hsa-miR-5701	65	41	68	29	52	56	31	60	27	46		285	203	693	170	280	306	86	304	160	261
hsa-miR-5702	144	110	63	80	71	66	61	62	32	77		630	554	529	426	313	329	188	422	225	463
hsa-miR-5703	198	139	98	166	114	116	125	86	81	159		835	738	882	1138	709	934	393	605	641	1060
hsa-miR-5704	147	74	85	85	79	56	39	109	39	74		703	357	755	566	444	402	131	837	302	438
hsa-miR-5705	120	72	49	84	72	48	69	40	48	53		476	322	403	560	358	309	206	220	346	301
hsa-miR-5706	47	45	33	24	37	31	25	18	24	30		222	207	278	177	224	198	78	110	160	186
hsa-miR-5707	29	34	18	16	38	35	25	27	18	31		125	203	223	91	203	238	75	212	156	172
hsa-miR-5708	23	21	13	21	22	12	10	15	17	15		82	82	83	82	97	88	24	66	73	79
hsa-miR-571	63	56	30	45	40	37	50	16	27	41		230	322	189	185	148	221	186	137	131	222
hsa-miR-572	414	345	221	292	273	315	553	128	180	279		1663	1760	2148	1751	1410	2376	1785	896	1322	1604
hsa-miR-573	29	29	25	34	29	33	19	14	17	27		148	157	235	203	179	245	61	70	100	140
hsa-miR-5739	132	47	62	56	96	48	109	47	31	65		501	210	473	319	447	243	281	265	192	371
hsa-miR-574-3p	128	97	68	98	91	78	91	49	42	79		458	429	451	551	444	533	253	363	218	353
hsa-miR-574-5p	40	20	13	25	30	27	23	19	27	20		166	89	103	143	170	171	87	132	197	84
hsa-miR-575	55	36	52	38	38	30	34	18	57	43		208	218	458	295	215	226	127	109	404	262
hsa-miR-576-3p	336	146	155	158	206	118	145	88	102	143		1574	910	1443	1040	1248	951	535	698	828	954
hsa-miR-576-5p	78	51	49	68	62	34	36	40	41	37		284	269	249	370	326	188	132	188	235	178
hsa-miR-577	0	0	0	14	10	11	15	13	0	0		0	0	0	84	42	47	54	106	0	0
hsa-miR-578	119	61	49	70	53	54	26	37	32	37		508	346	479	496	304	461	101	280	218	214
hsa-miR-5787	208	210	83	210	133	200	135	78	108	200		811	956	625	1255	710	1525	421	551	706	1216
hsa-miR-579-3p	127	68	69	61	107	33	74	70	39	63		587	378	603	408	678	238	309	605	364	492
hsa-miR-579-5p	50	19	28	23	29	15	29	16	14	22		194	132	255	130	181	79	95	118	73	103
hsa-miR-580-3p	121	62	56	72	106	44	53	48	36	40		467	249	448	414	555	281	156	305	199	224
hsa-miR-580-5p	38	42	16	33	33	41	30	22	30	32		160	183	142	163	174	248	92	157	178	184
hsa-miR-581	51	44	28	61	31	26	36	20	20	44		214	234	256	373	110	165	106	175	122	263
hsa-miR-582-3p	61	52	43	65	47	47	39	23	27	54		208	199	363	327	207	272	124	158	144	305
hsa-miR-582-5p	75	53	63	31	68	41	46	23	23	55		323	333	541	189	406	224	159	200	147	355
hsa-miR-583	30	18	15	12	27	14	17	12	18	21		88	80	106	60	138	121	46	72	104	88
hsa-miR-584-3p	67	79	37	54	48	48	45	21	32	44		273	442	273	344	283	315	165	152	266	233
hsa-miR-584-5p	99	67	49	111	65	84	101	44	39	81		396	339	338	752	349	455	243	231	243	421
hsa-miR-585-3p	35	13	16	13	29	24	15	11	24	18		131	82	132	60	145	127	57	86	133	93
hsa-miR-585-5p	37	27	34	41	26	26	34	28	28	20		125	109	287	281	107	146	113	283	236	108
hsa-miR-586	30	35	20	27	42	27	32	21	26	30		89	178	128	107	149	145	93	122	109	170
hsa-miR-587	44	47	12	19	26	27	24	15	23	12		151	279	70	83	116	187	72	78	128	78
hsa-miR-588	77	78	45	89	66	69	41	44	32	60		311	430	400	565	368	520	134	379	240	354
hsa-miR-589-3p	67	43	19	16	29	38	32	22	26	36		205	220	147	94	125	169	140	119	140	169
hsa-miR-589-5p	210	76	83	96	150	53	71	59	45	99		901	417	789	622	769	395	260	481	279	607
hsa-miR-590-3p	26	27	15	22	37	31	13	24	29	26		99	135	43	130	160	189	46	116	129	86
hsa-miR-590-5p	29	0	10	17	16	0	0	0	15	16		77	0	107	115	74	0	0	0	36	85
hsa-miR-591	121	46	83	69	102	52	67	81	59	76		532	214	854	365	523	393	221	719	381	473
hsa-miR-592	57	61	25	51	37	77	46	20	50	55		220	334	227	355	178	522	158	106	383	313
hsa-miR-593-3p	59	42	21	42	41	31	53	31	30	40		234	193	183	231	219	232	173	164	138	201
hsa-miR-593-5p	269	241	113	211	211	191	210	97	166	197		1104	1132	822	1217	1111	1394	716	712	1128	1234
hsa-miR-595	40	40	23	39	27	27	24	21	21	33		121	210	111	188	144	158	88	108	127	126
hsa-miR-596	114	80	47	92	282	67	55	40	55	44		443	386	390	516	1582	446	155	257	274	228
hsa-miR-597-3p	86	30	37	34	40	25	36	23	28	35		335	134	280	158	219	116	129	133	137	154
hsa-miR-597-5p	112	93	43	93	89	72	76	48	71	82		359	428	326	509	475	403	246	281	413	473
hsa-miR-598-3p	421	135	189	140	221	93	121	119	83	159		2236	856	2026	1111	1403	884	411	1060	703	1186
hsa-miR-598-5p	120	55	69	92	87	65	534	45	34	61		523	322	498	521	498	477	2016	312	293	338
hsa-miR-599	42	32	23	27	43	19	34	23	17	30		163	151	187	152	207	116	113	95	84	151
hsa-miR-600	54	37	11	24	33	32	19	0	23	28		232	170	73	156	142	214	37	0	166	111
hsa-miR-601	168	194	104	176	141	167	193	80	96	128		663	1028	884	1160	781	1242	653	490	674	754
hsa-miR-602	80	43	51	46	65	40	60	33	28	45		256	198	381	264	310	268	167	233	206	235
hsa-miR-603	0	0	0	10	19	17	0	0	10	12		0	0	0	35	58	104	0	0	77	38
hsa-miR-604	51	41	24	39	40	30	41	16	12	40		196	218	194	247	204	185	162	135	52	207
hsa-miR-605-3p	77	72	22	55	45	44	45	30	28	44		383	352	166	350	237	318	153	150	135	267
hsa-miR-605-5p	135	104	45	101	90	90	87	61	32	70		581	561	376	647	511	723	319	472	180	479
hsa-miR-606	273	170	144	186	205	163	189	103	125	199		1074	550	1033	860	903	846	598	658	562	939
hsa-miR-6068	143	87	84	87	88	93	110	62	46	96		649	481	775	583	481	761	374	482	254	537
hsa-miR-6069	19	20	14	39	34	25	14	0	16	18		47	101	121	200	139	167	46	0	81	53
hsa-miR-607	70	47	33	29	66	40	43	31	53	37		307	241	249	184	366	276	142	198	421	214
hsa-miR-6070	189	88	46	98	83	48	76	71	34	65		784	465	375	582	500	293	241	418	211	374
hsa-miR-6071	96	23	50	47	55	26	86	39	14	35		402	79	376	320	309	148	333	260	116	287
hsa-miR-6072	56	61	47	57	35	50	48	24	35	56		281	315	384	334	203	372	192	145	238	347
hsa-miR-6073	37	27	11	23	24	28	34	21	18	33		162	108	56	144	110	177	114	140	114	163
hsa-miR-6074	89	115	52	95	96	92	139	38	82	120		369	763	485	667	588	725	472	225	634	714
hsa-miR-6075	268	291	94	417	151	315	261	56	121	287		1255	1773	947	2972	862	2666	907	510	1050	2057
hsa-miR-6076	103	103	45	84	65	61	52	53	31	81		455	607	407	524	408	500	204	359	247	496
hsa-miR-6077	77	29	31	46	75	38	42	34	35	40		357	120	380	314	440	281	147	244	215	232
hsa-miR-6078	136	62	91	69	88	86	149	76	45	67		551	296	726	440	490	516	489	502	345	410
hsa-miR-6079	96	61	41	78	93	55	68	50	37	47		482	362	379	487	535	483	244	399	301	279
hsa-miR-608	85	63	57	62	84	49	50	49	39	64		326	255	453	393	338	256	141	361	208	276
hsa-miR-6080	76	35	43	41	39	49	59	40	26	47		336	149	433	280	214	349	184	226	143	296
hsa-miR-6081	386	307	112	228	230	203	294	106	145	252		1572	1653	968	1571	1264	1562	960	853	1026	1518
hsa-miR-6082	102	59	56	55	50	35	119	32	39	60		412	334	469	295	279	257	401	211	290	401
hsa-miR-6083	96	70	38	69	57	65	77	51	31	41		500	438	310	447	353	521	294	364	277	274
hsa-miR-6084	48	29	46	49	50	58	56	30	36	57		192	126	283	224	242	369	157	97	153	248
hsa-miR-6085	73	83	68	75	75	71	70	16	38	65		289	365	544	401	401	472	229	94	274	377
hsa-miR-6086	40	18	19	18	27	15	21	11	21	13		120	85	193	105	105	102	65	62	92	63
hsa-miR-6087	138	88	62	101	73	72	77	61	36	75		553	443	469	504	373	470	239	392	209	434
hsa-miR-6088	163	77	112	47	87	54	85	86	59	80		807	450	976	308	522	426	301	645	446	494
hsa-miR-6089	75	41	55	47	26	51	128	23	23	59		223	161	444	247	118	342	402	152	107	288
hsa-miR-609	58	53	19	68	62	47	35	24	38	54		293	319	210	564	420	415	155	183	356	431
hsa-miR-6090	222	89	176	146	205	126	244	121	93	145		547	257	841	412	676	360	759	458	359	443
hsa-miR-610	37	33	14	27	27	12	25	29	14	21		125	141	91	162	117	90	79	124	75	120
hsa-miR-611	30	19	26	23	29	24	38	20	14	19		131	109	188	168	142	159	101	112	100	123
hsa-miR-612	60	53	30	54	55	32	24	24	43	49		253	246	294	288	304	202	71	165	281	326
hsa-miR-6124	187	118	76	139	113	106	164	59	73	109		776	563	528	746	573	786	573	386	504	544
hsa-miR-6125	263	105	99	148	172	106	157	130	76	122		1078	572	975	936	892	858	486	954	628	759
hsa-miR-6126	299	278	83	231	130	195	199	84	92	162		1264	1511	778	1637	705	1703	755	526	690	1104
hsa-miR-6127	48	27	25	33	31	25	26	20	18	21		178	125	184	109	179	138	92	108	116	111
hsa-miR-6128	69	70	17	51	55	50	65	32	32	39		352	382	150	300	328	377	211	231	208	237
hsa-miR-6129	51	37	29	28	57	37	39	19	18	31		224	133	244	173	288	230	121	97	111	151
hsa-miR-613	55	44	36	33	45	26	37	35	29	43		218	209	351	230	214	248	143	271	176	276
hsa-miR-6130	57	52	37	33	140	56	41	19	37	38		197	190	252	173	727	331	109	75	143	168
hsa-miR-6131	61	62	37	92	36	56	45	36	30	41		256	332	321	555	182	407	154	278	221	217
hsa-miR-6132	83	29	57	58	64	45	42	52	20	34		388	131	402	356	354	268	145	327	96	172
hsa-miR-6133	81	56	49	75	67	32	61	45	54	49		339	282	290	312	265	215	188	263	378	295
hsa-miR-6134	42	37	21	36	32	30	47	26	30	44		164	111	153	144	129	177	166	163	183	212
hsa-miR-614	124	87	62	86	95	88	60	66	50	86		604	483	592	542	578	778	211	496	363	549
hsa-miR-615-3p	94	52	45	53	64	51	957	44	40	39		349	230	269	291	276	290	3386	278	241	237
hsa-miR-615-5p	69	42	31	53	60	43	153	40	35	45		303	205	295	248	312	226	498	262	235	252
hsa-miR-616-3p	77	69	44	105	73	61	56	42	50	72		314	369	366	715	387	421	198	332	396	492
hsa-miR-616-5p	96	76	37	85	62	56	88	60	45	56		424	373	327	554	365	405	253	372	278	301
hsa-miR-6165	47	41	23	36	40	42	41	20	16	31		219	219	152	167	198	253	116	153	98	95
hsa-miR-617	119	51	74	52	86	51	56	93	43	68		537	208	723	396	455	332	192	694	304	392
hsa-miR-618	367	199	149	257	258	187	342	142	137	168		1826	1104	1321	1793	1702	1503	1337	1115	1024	1142
hsa-miR-619-3p	94	82	37	92	64	62	45	37	41	52		435	442	354	570	383	514	150	215	347	311
hsa-miR-619-5p	57	68	27	48	54	68	48	27	50	59		264	407	226	324	292	552	177	199	333	373
hsa-miR-620	27	27	0	36	10	15	11	0	0	22		122	150	0	230	49	97	43	0	0	124
hsa-miR-621	48	32	18	35	46	15	24	25	21	29		184	188	125	176	233	111	82	127	152	128
hsa-miR-622	113	65	59	54	73	62	41	26	98	58		512	291	459	321	425	452	133	197	728	334
hsa-miR-623	252	283	41	204	164	163	152	72	152	170		1044	1331	492	1329	772	1209	483	560	952	1013
hsa-miR-624-3p	133	79	86	89	97	65	60	44	62	65		602	380	638	576	518	351	209	377	427	316
hsa-miR-624-5p	54	66	35	52	43	24	45	20	26	40		250	293	331	317	247	154	164	128	159	243
hsa-miR-625-3p	91	105	41	40	58	60	4825	69	25	62		445	551	361	263	352	455	17486	500	197	396
hsa-miR-625-5p	23	13	0	13	14	0	56	18	10	0		102	58	0	68	43	0	98	132	114	0
hsa-miR-626	430	223	225	242	318	179	249	158	159	201		2090	1221	2345	1658	1962	1478	877	1270	1238	1341
hsa-miR-627-3p	237	325	61	192	177	180	135	30	183	239		1062	1840	646	1345	1051	1652	465	173	1341	1564
hsa-miR-627-5p	54	47	14	24	34	36	24	15	21	24		257	230	112	165	188	227	82	120	138	140
hsa-miR-628-3p	94	81	64	73	93	92	92	52	38	75		401	428	576	483	484	675	301	352	273	413
hsa-miR-628-5p	29	15	18	20	33	10	20	14	17	15		127	84	106	80	181	48	59	102	140	113
hsa-miR-629-3p	133	125	35	123	125	94	82	43	85	108		611	643	284	798	672	828	274	313	678	672
hsa-miR-629-5p	188	187	50	118	183	133	117	74	81	136		844	1085	466	774	1057	1120	392	527	617	877
hsa-miR-630	44	23	20	35	39	30	33	27	23	27		186	82	186	197	177	262	103	144	160	127
hsa-miR-631	255	168	122	121	88	174	303	99	52	181		1124	921	1056	753	579	1364	1148	799	313	1268
hsa-miR-632	20	22	20	18	16	14	14	0	12	13		79	74	91	136	91	102	59	0	53	41
hsa-miR-633	19	28	0	23	13	21	21	15	11	26		61	84	0	113	44	107	54	53	41	134
hsa-miR-634	66	66	38	49	52	95	47	26	27	55		293	260	258	242	229	549	173	127	203	233
hsa-miR-635	192	166	70	133	156	119	128	89	76	98		847	942	579	907	1014	1067	491	747	592	701
hsa-miR-636	72	66	53	57	48	55	58	31	32	29		241	262	399	318	227	423	158	164	210	141
hsa-miR-637	210	44	117	99	186	75	119	87	69	102		962	185	1084	648	1043	408	374	629	449	610
hsa-miR-638	295	234	92	283	140	206	213	77	69	242		1228	1203	783	1824	673	1568	690	486	531	1567
hsa-miR-639	87	102	65	62	74	59	72	16	38	44		322	506	462	357	364	350	210	93	241	205
hsa-miR-640	73	61	20	89	51	53	42	19	25	53		295	334	167	561	265	409	124	166	237	360
hsa-miR-641	112	84	60	74	80	57	63	31	34	63		478	496	488	458	423	294	210	214	206	362
hsa-miR-642a-3p	0	11	0	0	11	0	12	0	0	12		0	41	0	0	59	0	30	0	0	78
hsa-miR-642a-5p	35	30	23	38	23	24	34	10	23	30		128	142	133	177	112	166	99	25	147	137
hsa-miR-642b-3p	0	0	0	12	0	0	14	0	0	10		0	0	0	71	0	0	55	0	0	62
hsa-miR-642b-5p	18	14	10	15	30	17	11	22	14	10		57	39	58	85	158	129	30	133	69	44
hsa-miR-643	102	111	46	85	61	68	66	21	54	72		404	644	494	592	407	615	269	174	457	439
hsa-miR-644a	34	22	23	40	40	18	28	14	12	28		141	94	247	276	249	133	92	97	83	179
hsa-miR-645	35	33	14	21	16	14	14	21	18	13		179	195	117	109	98	97	67	93	113	54
hsa-miR-646	102	100	53	97	66	72	83	38	43	75		494	567	398	482	376	571	296	330	289	479
hsa-miR-647	41	27	24	41	34	21	16	19	20	13		134	124	192	173	193	131	86	149	124	71
hsa-miR-648	10	14	0	11	0	12	0	0	0	0		35	55	0	74	0	58	0	0	0	0
hsa-miR-649	70	46	43	60	55	17	41	33	32	30		298	224	392	409	289	168	157	230	185	166
hsa-miR-6499-3p	18	21	10	17	0	24	32	17	0	18		45	129	48	92	0	142	117	66	0	134
hsa-miR-6499-5p	51	38	21	36	37	34	80	25	36	32		197	202	136	185	174	271	264	132	268	188
hsa-miR-650	189	248	97	153	145	169	109	83	105	185		798	1294	857	1003	907	1340	374	554	785	1242
hsa-miR-6500-3p	44	31	27	26	60	34	34	23	24	33		193	162	224	122	327	269	81	151	211	150
hsa-miR-6500-5p	54	25	34	39	31	16	23	22	14	24		228	107	280	166	134	129	83	183	83	111
hsa-miR-6501-3p	49	40	24	42	18	33	45	0	19	37		215	189	196	265	85	221	149	0	121	193
hsa-miR-6501-5p	188	133	49	57	90	45	53	51	36	64		905	655	565	358	495	364	176	483	235	436
hsa-miR-6502-3p	71	91	65	82	62	82	72	46	68	88		294	466	719	553	313	598	295	317	452	555
hsa-miR-6502-5p	35	27	14	26	29	0	50	20	21	31		159	126	57	97	161	0	147	146	103	189
hsa-miR-6503-3p	65	21	25	29	59	18	43	30	239	19		264	124	245	149	331	124	141	187	1862	101
hsa-miR-6503-5p	105	63	56	65	81	85	57	55	59	68		442	294	478	359	420	566	172	489	377	433
hsa-miR-6504-3p	13	16	26	33	22	20	21	20	20	27		66	71	144	171	78	57	70	152	98	112
hsa-miR-6504-5p	0	11	28	0	10	17	37	12	12	23		0	41	206	0	38	125	118	76	32	123
hsa-miR-6505-3p	42	34	28	25	31	18	15	19	20	48		179	174	206	153	144	135	50	96	139	277
hsa-miR-6505-5p	168	42	42	50	72	54	427	64	23	73		673	186	346	318	386	381	1186	396	146	433
hsa-miR-6506-3p	63	51	11	43	33	34	17	15	10	39		301	265	94	273	165	336	48	90	78	237
hsa-miR-6506-5p	315	379	54	328	173	307	200	63	165	239		1434	2281	514	2446	1105	2652	692	493	1287	1678
hsa-miR-6507-3p	53	31	25	35	21	35	23	29	39	23		167	138	123	150	89	186	74	136	268	99
hsa-miR-6507-5p	467	155	201	246	335	158	251	214	151	196		1995	736	1555	1648	1928	991	889	1582	1101	1143
hsa-miR-6508-3p	16	15	15	18	15	22	15	14	15	20		58	78	97	72	57	174	42	63	101	153
hsa-miR-6508-5p	50	19	17	24	23	21	18	23	12	11		198	99	122	124	98	160	49	150	63	35
hsa-miR-6509-3p	145	83	51	64	86	65	76	60	29	81		604	373	436	402	488	449	260	417	264	538
hsa-miR-6509-5p	10	14	11	0	12	10	0	0	0	0		29	58	49	0	44	57	0	0	0	0
hsa-miR-651-3p	25	21	15	19	21	16	16	11	0	16		100	83	83	84	162	85	40	76	0	61
hsa-miR-651-5p	83	45	62	64	77	49	47	62	23	35		351	242	525	367	415	362	149	445	134	212
hsa-miR-6510-3p	27	24	11	22	14	25	18	16	11	13		125	90	100	76	49	179	44	100	26	39
hsa-miR-6510-5p	57	54	30	50	44	41	80	16	27	29		242	296	277	305	239	278	278	129	189	176
hsa-miR-6511a-3p	43	27	40	35	47	27	38	23	51	26		157	107	220	154	236	156	116	191	307	131
hsa-miR-6511a-5p	105	77	36	55	47	66	50	38	23	79		407	340	235	318	172	458	158	187	114	453
hsa-miR-6511b-3p	53	42	46	47	33	34	35	15	44	38		197	238	395	267	173	240	104	85	322	157
hsa-miR-6511b-5p	198	95	68	114	122	73	177	74	41	105		904	485	690	746	683	678	601	576	362	649
hsa-miR-6512-3p	56	38	37	45	47	32	36	26	28	42		207	145	242	132	253	202	105	162	138	253
hsa-miR-6512-5p	35	34	23	24	19	20	330	13	30	16		154	188	254	106	90	162	1185	67	213	111
hsa-miR-6513-3p	251	315	166	417	104	291	176	31	92	265		1180	1710	1567	2909	684	2427	661	199	680	1758
hsa-miR-6513-5p	54	73	32	48	56	33	32	35	30	27		213	281	246	248	268	193	89	238	152	154
hsa-miR-6514-3p	551	178	216	153	298	106	182	184	99	181		2583	954	2237	1106	1843	777	656	1655	725	1230
hsa-miR-6514-5p	44	36	30	38	38	50	84	23	21	47		212	112	176	236	232	375	317	117	131	307
hsa-miR-6515-3p	34	47	17	42	33	40	46	15	15	25		123	184	104	235	160	245	159	77	57	132
hsa-miR-6515-5p	146	94	67	111	136	68	144	68	86	77		644	470	573	711	721	462	434	489	596	471
hsa-miR-6516-3p	54	22	23	13	41	26	17	35	18	19		230	115	237	95	234	178	48	284	130	133
hsa-miR-6516-5p	24	32	20	29	26	26	28	22	17	20		92	145	72	126	116	148	90	106	78	73
hsa-miR-652-3p	46	35	16	26	33	29	18	11	17	36		186	171	156	118	201	177	50	72	71	214
hsa-miR-652-5p	30	18	0	22	22	18	18	0	18	28		97	93	0	68	123	114	61	0	58	131
hsa-miR-653-3p	49	66	30	43	43	47	41	16	38	49		231	417	160	249	260	355	140	47	200	273
hsa-miR-653-5p	80	67	41	70	72	33	45	17	54	48		372	353	359	474	362	254	152	135	358	347
hsa-miR-654-3p	68	66	64	53	72	44	72	39	55	45		325	394	560	360	437	443	315	316	325	290
hsa-miR-654-5p	41	23	23	21	26	25	25	11	15	11		147	161	234	90	135	178	66	34	111	45
hsa-miR-655-3p	42	40	0	24	37	12	27	0	0	22		187	220	0	121	221	48	81	0	0	124
hsa-miR-655-5p	20	16	0	17	18	14	12	16	15	11		74	82	0	62	54	103	41	123	80	80
hsa-miR-656-3p	61	55	27	55	61	37	38	16	53	36		205	285	132	389	336	239	100	54	360	220
hsa-miR-656-5p	89	70	42	66	64	58	39	33	49	56		383	349	300	403	418	411	125	241	345	330
hsa-miR-657	106	89	54	90	72	47	95	30	47	57		456	407	411	591	349	400	343	284	376	331
hsa-miR-658	71	50	49	63	62	65	102	40	56	43		269	217	314	282	255	394	241	242	285	131
hsa-miR-659-3p	32	44	15	23	18	27	24	0	31	19		117	182	77	75	59	161	76	0	213	96
hsa-miR-659-5p	269	138	86	113	173	103	198	77	62	128		1248	795	831	819	999	786	706	546	472	976
hsa-miR-660-3p	120	83	65	87	70	93	128	47	69	81		495	486	522	596	379	717	451	325	554	590
hsa-miR-660-5p	50	31	20	17	35	25	44	20	19	38		193	187	175	109	204	165	134	125	109	210
hsa-miR-661	79	72	40	67	47	28	77	20	40	37		331	301	341	342	254	126	242	93	264	214
hsa-miR-662	251	129	91	127	117	99	139	111	48	129		1099	663	938	886	638	808	459	831	284	821
hsa-miR-663a	180	145	68	126	123	92	210	103	48	109		654	591	514	731	623	620	682	612	268	507
hsa-miR-663b	173	117	68	103	95	78	78	59	61	94		736	569	465	600	502	558	248	398	394	563
hsa-miR-664a-3p	208	75	95	82	130	73	122	128	69	74		941	394	893	562	662	451	455	992	472	463
hsa-miR-664a-5p	128	135	87	138	200	128	129	53	100	95		441	641	547	632	887	800	395	250	459	418
hsa-miR-664b-3p	33	26	24	18	21	17	22	18	13	17		100	128	98	60	66	96	91	185	88	97
hsa-miR-664b-5p	87	71	48	52	59	39	59	30	31	53		310	279	402	243	302	239	181	218	224	275
hsa-miR-665	31	29	0	32	36	29	33	34	11	33		100	145	0	231	163	196	124	183	52	197
hsa-miR-668-3p	267	205	126	169	238	166	229	139	191	136		1083	1101	1063	1019	1143	1265	739	925	1409	847
hsa-miR-668-5p	22	19	17	22	26	32	111	15	18	0		63	97	57	118	103	158	356	80	125	0
hsa-miR-670-3p	41	52	43	45	25	36	31	17	34	35		184	222	285	266	133	219	108	134	210	207
hsa-miR-670-5p	38	27	28	44	29	13	17	30	26	22		151	123	172	208	110	71	43	124	99	79
hsa-miR-671-3p	45	47	0	28	36	24	51	22	28	44		162	230	0	115	170	146	169	97	166	283
hsa-miR-671-5p	131	59	48	52	40	46	55	38	19	39		554	297	392	385	193	339	196	335	118	233
hsa-miR-6715a-3p	35	16	25	18	29	12	49	0	24	21		108	86	208	82	144	78	224	0	116	99
hsa-miR-6715b-3p	65	46	28	41	45	29	31	14	20	35		251	261	247	319	291	191	125	84	176	228
hsa-miR-6715b-5p	248	115	125	96	91	59	94	144	35	131		1170	672	1311	675	492	559	367	1167	267	804
hsa-miR-6716-3p	112	68	47	102	79	77	81	73	50	84		467	370	444	653	435	564	303	555	393	530
hsa-miR-6716-5p	150	66	74	72	116	54	98	72	38	61		548	252	495	390	665	258	256	544	178	293
hsa-miR-6717-5p	678	261	282	347	385	225	392	248	216	342		2803	1270	2548	1927	1989	1562	1241	1776	1370	2130
hsa-miR-6718-5p	63	82	29	66	40	52	48	21	19	52		234	414	155	417	222	363	158	109	92	323
hsa-miR-6719-3p	34	28	18	38	34	31	22	23	17	28		115	119	151	157	104	191	54	119	95	129
hsa-miR-6720-3p	67	47	37	48	39	29	79	34	27	34		280	276	324	232	201	149	261	262	180	198
[truncated: 1,125 more rows]

## Sheet: Supplementary Table 4
ncRNA ID	Fold Change (comparing to HC)						Fold Change (comparing to ALS-SP)
	ALS-SP			ALS-FP			ALS-FP
	Fold Change	p-Value	Comments	Fold Change	p-Value	Comments	Fold Change	p-Value	Comments
hsa-let-7a-2-3p	0.96	0.776851		0.99	0.973319		1.04	0.827892
hsa-let-7a-3p	0.98	0.926532		1.08	0.701962		1.1	0.635685
hsa-let-7a-5p	0.89	0.539914		1.2	0.324243		1.4	0.0801813
hsa-let-7b-3p	0.99	0.955701		0.98	0.900909		0.98	0.941063
hsa-let-7b-5p	0.86	0.371997		1	0.996773		1.17	0.381263
hsa-let-7c-3p	1.07	0.655088		0.81	0.195074		0.74	0.0668081
hsa-let-7c-5p	0.81	0.173315		0.71	0.0378889		0.86	0.373217
hsa-let-7d-3p	0.83	0.239267		0.85	0.312679		1.02	0.92061
hsa-let-7d-5p	1.08	0.618125		1.14	0.404165		1.06	0.709822
hsa-let-7e-3p	1.12	0.553557		0.83	0.328598		0.74	0.164767
hsa-let-7e-5p	1.04	0.804567		1.05	0.778431		1.01	0.948244
hsa-let-7f-1-3p	1.09	0.609112		1.16	0.413074		1.07	0.7183
hsa-let-7f-2-3p	0.83	0.275578		0.84	0.266554	A	0.99	0.955489	A
hsa-let-7f-5p	1.21	0.239058		1.08	0.659288		0.89	0.524076
hsa-let-7g-3p	1.07	0.682049		1.04	0.834114		0.97	0.859842
hsa-let-7g-5p	1.12	0.544808		0.94	0.732493		0.91	0.627789
hsa-let-7i-3p	1.18	0.359611		1.1	0.5812		0.92	0.689309
hsa-let-7i-5p	0.93	0.669404		1.13	0.503516		1.23	0.286854
hsa-miR-1-3p	1	0.986081		0.78	0.191431		0.75	0.138282
hsa-miR-1-5p	0.92	0.658258		1.19	0.333023		1.3	0.203712
hsa-miR-100-3p	0.95	0.774905		1.19	0.35575		1.26	0.261464
hsa-miR-100-5p	0.85	0.285492		0.89	0.471826		1.04	0.799838
hsa-miR-101-3p	0.95	0.778983		1.11	0.591627		1.17	0.439842
hsa-miR-101-5p	1.11	0.518323		1.02	0.920063		0.91	0.623562
hsa-miR-103a-2-5p	1.21	0.315731		1.26	0.232203		1.05	0.810162
hsa-miR-103a-3p	1.17	0.398334		1.01	0.962131		0.86	0.486028
hsa-miR-103b	0.84	0.311487		1.08	0.620628		1.27	0.19158
hsa-miR-105-3p	1.13	0.48444		0.94	0.715103		0.82	0.279121
hsa-miR-105-5p	0.93	0.659796		1.01	0.969685		1.08	0.63256
hsa-miR-106a-3p	1.09	0.634424		1.1	0.585873		1.02	0.914309
hsa-miR-106a-5p	1.04	0.722035		0.97	0.725407		0.92	0.50915	A
hsa-miR-106b-3p	1.22	0.311009		1.33	0.147148		1.11	0.627655
hsa-miR-106b-5p	1.16	0.314351		0.93	0.648014		0.8	0.183529
hsa-miR-107	1.08	0.597231		1.06	0.712262		0.98	0.895744
hsa-miR-10a-3p	0.91	0.628832		0.73	0.0966334	A	0.82	0.32843	A
hsa-miR-10a-5p	1.08	0.586174		0.97	0.865911		0.9	0.514857
hsa-miR-10b-3p	1.02	0.88433		1.06	0.740845		1.04	0.837554
hsa-miR-10b-5p	1.09	0.615991		1.18	0.362342		1.09	0.646821
hsa-miR-1178-3p	1.06	0.78179		0.86	0.444196		0.89	0.566081
hsa-miR-1178-5p	0.9	0.554229		1.04	0.833761		1.16	0.488722
hsa-miR-1179	1.04	0.818163		0.8	0.208703		0.76	0.156218
hsa-miR-1180-3p	0.99	0.970964		0.89	0.427043		0.89	0.475138
hsa-miR-1180-5p	0.77	0.126697		0.83	0.305621		1.08	0.689245
hsa-miR-1181	0.95	0.802541		1.01	0.953675		1.08	0.727183
hsa-miR-1182	0.88	0.37346		1.22	0.188797		1.39	0.0403456
hsa-miR-1183	1.27	0.199676		0.86	0.442644		0.66	0.0366864
hsa-miR-1184	0.98	0.933823		0.95	0.802196		0.97	0.872255
hsa-miR-1185-1-3p	1.09	0.503234	A	0.88	0.277673	B	0.77	0.0733242	A
hsa-miR-1185-2-3p	0.86	0.39741		0.82	0.286006		0.95	0.814914
hsa-miR-1185-5p	1.01	0.941666		0.91	0.567752	A	0.9	0.566471	A
hsa-miR-1193	0.89	0.529357		0.97	0.861962		1.11	0.58855
hsa-miR-1197	0.82	0.198533		0.94	0.715717		1.15	0.413073
hsa-miR-1199-3p	1.15	0.383196		1.14	0.440648		0.99	0.968156
hsa-miR-1199-5p	0.91	0.568701		0.86	0.403542		0.94	0.743782
hsa-miR-1200	1.18	0.257355		0.89	0.462719		0.75	0.0835788
hsa-miR-1202	1.25	0.198289		1.08	0.656329		0.87	0.459695
hsa-miR-1203	1.12	0.509975		1.06	0.746712		0.94	0.737768
hsa-miR-1204	0.94	0.701558		0.92	0.57856	A	0.98	0.873877	A
hsa-miR-1205	0.97	0.875592		1.18	0.365672		1.22	0.3154
hsa-miR-1206	0.97	0.854122		1.01	0.954523		1.05	0.822441
hsa-miR-1207-3p	1.15	0.43019		1.06	0.742214		0.92	0.658334
hsa-miR-1207-5p	1.09	0.646714		0.9	0.584273		0.81	0.277736
hsa-miR-1208	0.82	0.227696		0.73	0.0755283		0.88	0.479094
hsa-miR-122-3p	1.13	0.495832		1.03	0.888156		0.91	0.627903
hsa-miR-122-5p	0.97	0.852997		0.75	0.107669		0.77	0.176093
hsa-miR-1224-3p	1.35	0.0695151		0.89	0.487683		0.65	0.0191067
hsa-miR-1224-5p	1.2	0.273797		1.11	0.558739		0.92	0.658063
hsa-miR-1225-3p	1.17	0.278473		1.3	0.0902164		1.11	0.499891
hsa-miR-1225-5p	1.03	0.833484		1.09	0.604051		1.06	0.751761
hsa-miR-1226-3p	1.31	0.112278		1.2	0.306329		0.92	0.657558
hsa-miR-1226-5p	0.95	0.737564		1.05	0.792034		1.11	0.567981
hsa-miR-1227-3p	0.83	0.248334		0.76	0.106331		0.91	0.598918
hsa-miR-1227-5p	1.11	0.569347		1.01	0.972568		0.9	0.636518
hsa-miR-1228-3p	0.94	0.747256		0.93	0.69713		0.98	0.939208
hsa-miR-1228-5p	0.98	0.918365		0.93	0.719694		0.95	0.801613
hsa-miR-1229-3p	0.78	0.122994		0.83	0.270808		1.06	0.754693
hsa-miR-1229-5p	1.37	0.0766099		1.14	0.483816		0.83	0.347415
hsa-miR-1231	0.96	0.740533		0.92	0.559968		0.96	0.788497
hsa-miR-1233-3p	1.43	NA		1.01	NA		0.74	NA
hsa-miR-1233-5p	0.93	0.656802		1	0.992981		1.08	0.690147
hsa-miR-1234-3p	1.06	0.72901		0.76	0.131098		0.69	0.0593613
hsa-miR-1236-3p	1.08	0.67514		0.97	0.864431		0.86	0.451537
hsa-miR-1236-5p	0.75	0.0963873		0.79	0.203043		1.06	0.775116
hsa-miR-1237-3p	1.27	0.14422		0.96	0.807006		0.75	0.0994517
hsa-miR-1237-5p	0.83	0.211948		1.14	0.394614		1.39	0.0392701
hsa-miR-1238-3p	1.16	0.358642		1.02	0.924426		0.87	0.444836
hsa-miR-1238-5p	1.12	0.519582		1.17	0.368358		1.06	0.74665
hsa-miR-124-3p	1.03	0.863881		1.18	0.306759		1.16	0.373221
hsa-miR-124-5p	1.2	0.303186		1.06	0.760145		0.88	0.488873
hsa-miR-1243	1.08	0.610751		0.95	0.762451		0.88	0.454901
hsa-miR-1244	0.78	0.0687609		0.92	0.561254		1.18	0.28801
hsa-miR-1245a	1.24	0.245542		1.33	0.134643		1.09	0.670582
hsa-miR-1245b-3p	0.99	0.958143		0.94	0.732913		0.93	0.722457
hsa-miR-1245b-5p	1.08	0.651376		1.17	0.382007		1.09	0.648101
hsa-miR-1246	0.84	0.232409		0.8	0.157339		0.95	0.75306
hsa-miR-1247-3p	0.84	0.216885		0.92	0.560363		1.09	0.564241
hsa-miR-1247-5p	0.9	0.55154		0.95	0.800049		1.06	0.762123
hsa-miR-1248	1.09	0.59192		1.1	0.562494		1.02	0.922913
hsa-miR-1249-3p	1.06	0.712687		0.9	0.534503		0.85	0.329517
hsa-miR-1249-5p	1.07	0.696814		1.28	0.153272		1.21	0.27128
hsa-miR-1250-3p	1.12	0.430115		0.96	0.79998		0.86	0.342188
hsa-miR-1250-5p	0.97	0.805849		1.07	0.667679		1.1	0.531469
hsa-miR-1251-3p	0.92	0.64362		1.03	0.860043		1.12	0.53268
hsa-miR-1251-5p	0.97	0.859131		1.06	0.71796		1.08	0.627845
hsa-miR-1252-3p	0.83	0.322483		0.71	0.0780381	A	0.87	0.482677	A
hsa-miR-1252-5p	1.09	0.551418		1.09	0.55621		1.01	0.96573
hsa-miR-1253	1.16	0.371441		1.06	0.726438		0.92	0.613887
hsa-miR-1254	0.86	0.316813		0.81	0.17803		0.93	0.66217
hsa-miR-1255a	1.02	0.888345		1	0.987638		0.98	0.890519
hsa-miR-1255b-5p	1.13	0.482544		1.2	0.32535		1.07	0.708564
hsa-miR-1256	1.02	0.905802		0.94	0.73574		0.92	0.637651
hsa-miR-1257	0.81	0.187039		0.8	0.193502		0.98	0.911605
hsa-miR-1258	1	0.973631		1.1	0.513978		1.09	0.55141
hsa-miR-125a-3p	0.96	0.754992		0.93	0.632722		0.97	0.841637
hsa-miR-125a-5p	0.88	0.342663		0.92	0.561333		1.05	0.756983
hsa-miR-125b-1-3p	1.14	0.478851		1.11	0.581169		0.97	0.892719
hsa-miR-125b-2-3p	1.26	0.178541		0.92	0.661384		0.73	0.0912428
hsa-miR-125b-5p	0.9	0.558301		0.92	0.661652		1.02	0.903127
hsa-miR-126-3p	0.94	0.678609		1	0.99426		1.07	0.701362
hsa-miR-126-5p	1.06	0.744433		1.27	0.19999		1.21	0.333153
hsa-miR-1260a	1.38	NA		1.06	NA		0.8	NA
hsa-miR-1260b	1.3	0.159318		0.92	0.65932		0.7	0.0816112
hsa-miR-1261	0.95	0.766568		0.97	0.844167		1.02	0.931097
hsa-miR-1262	0.98	0.8834		1.16	0.307317		1.19	0.249695
hsa-miR-1263	1	0.976786		1.09	0.556295		1.11	0.578887
hsa-miR-1264	0.98	0.894792		0.96	0.820534		0.98	0.928763
hsa-miR-1265	0.73	0.0394642		0.78	0.110478		1.05	0.73245
hsa-miR-1266-3p	0.86	0.440452		1.05	0.781018		1.22	0.359482
hsa-miR-1266-5p	1.45	NA		0.98	NA		0.73	NA
hsa-miR-1267	0.8	0.0807939		0.96	0.744899		1.2	0.219314
hsa-miR-1268a	1.13	0.397082		1.06	0.701514		0.94	0.670515
hsa-miR-1268b	1.38	0.0862193		0.92	0.649541		0.66	0.0416685
hsa-miR-1269a	0.89	0.472697		0.98	0.88243		1.1	0.584857
hsa-miR-1269b	0.91	0.614359		1.03	0.876413		1.13	0.553399
hsa-miR-127-3p	1.22	0.254154		1.06	0.750406		0.87	0.462024
hsa-miR-127-5p	1.35	NA		0.9	NA		0.65	NA
hsa-miR-1270	0.99	0.968118		1	0.999875		1.01	0.972768
hsa-miR-1271-3p	1.04	0.825958		1.08	0.686675		1.04	0.861862
hsa-miR-1271-5p	1.06	0.751201		1.11	0.589568		1.05	0.823824
hsa-miR-1272	1.09	0.55734		1.09	0.595459		1	0.994205
hsa-miR-1273a	1.37	0.0955105		1.07	0.721825		0.78	0.239657
hsa-miR-1273c	0.88	0.47345		0.85	0.386859		0.96	0.839596
hsa-miR-1273d	1.19	0.24361		1.25	0.156247		1.06	0.725828
hsa-miR-1273e	1.1	0.57302		0.94	0.738811		0.86	0.400702
hsa-miR-1273f	1.08	0.676885		1.26	0.221249		1.18	0.427672
hsa-miR-1273g-3p	0.95	0.694783		0.78	0.111471		0.82	0.216047
hsa-miR-1273g-5p	1.12	0.544281		0.98	0.915987		0.87	0.4826
hsa-miR-1273h-3p	1.12	0.512184		0.88	0.481863		0.78	0.185904
hsa-miR-1273h-5p	0.97	0.844463		1.06	0.721627		1.1	0.602312
hsa-miR-1275	0.95	0.689243		0.88	0.287957	A	0.94	0.565864	A
hsa-miR-1276	0.79	0.146626		1.04	0.826433		1.32	0.103687
hsa-miR-1277-3p	1.14	0.334579	A	1.13	0.314545	A	1.02	0.932007
hsa-miR-1277-5p	0.93	NA	B	0.94	NA	B	1	NA	C
hsa-miR-1278	0.91	0.536116		0.99	0.940714		1.08	0.646713
hsa-miR-1279	1.08	0.447863	A	1.06	0.56154	B	0.98	0.873095	A
hsa-miR-128-1-5p	1.32	0.0635886		1.17	0.331789		0.89	0.465452
hsa-miR-128-2-5p	0.71	0.0173754		0.97	0.846461		1.38	0.029343
hsa-miR-128-3p	1.08	0.60282		1.11	0.526465		1.03	0.87464
hsa-miR-1281	1.05	0.719258		0.93	0.62162		0.88	0.425381
hsa-miR-1282	0.95	0.764174		0.88	0.506686		0.93	0.704133
hsa-miR-1283	1.1	0.565325		1.14	0.451711		1.04	0.819674
hsa-miR-1284	1	0.998645		0.98	0.930975		0.98	0.90508
hsa-miR-1285-3p	0.85	0.336071		1.02	0.914928		1.2	0.346507
hsa-miR-1286	1.01	0.927158		1.06	0.707482		1.04	0.785449
hsa-miR-1287-3p	0.7	0.0472102		0.84	0.340489		1.22	0.286194
hsa-miR-1287-5p	1.13	0.417627		1.05	0.77161		0.93	0.677247
hsa-miR-1288-3p	1.29	0.168904		1.34	0.121854		1.06	0.787872
hsa-miR-1288-5p	1.28	0.105099		1.26	0.145592		0.99	0.9637
hsa-miR-1289	0.95	0.750872		1	0.991016		1.06	0.783487
hsa-miR-129-1-3p	1.03	0.884546		0.93	0.690429		0.89	0.605481
hsa-miR-129-2-3p	1.03	0.843138		0.98	0.905385		0.95	0.76444
hsa-miR-129-5p	0.96	0.839404		1.18	0.392235		1.24	0.289613
hsa-miR-1290	1.2	0.295278		1.02	0.92773		0.84	0.368153
hsa-miR-1291	1.1	0.548649		0.98	0.895046		0.88	0.471504
hsa-miR-1292-3p	1.22	0.138082		1.19	0.224743		0.98	0.869187
hsa-miR-1292-5p	0.91	0.509621		0.95	0.705192		1.03	0.825882
hsa-miR-1293	1	0.997331		1.06	0.728529		1.06	0.719041
hsa-miR-1294	0.81	0.168512		0.9	0.507378		1.11	0.540882
hsa-miR-1295a	0.87	0.446497		0.93	0.695772		1.06	0.755623
hsa-miR-1295b-3p	0.95	0.765584		0.9	0.569561		0.95	0.782277
hsa-miR-1296-3p	1.04	0.768214		1.04	0.787749		1	0.997184
hsa-miR-1296-5p	1.11	0.598932		1.13	0.523767		1.03	0.892956
hsa-miR-1297	0.99	0.941396		0.92	0.671757		0.94	0.752995
hsa-miR-1298-3p	1	0.99747		0.66	0.0193225		0.63	0.010337
hsa-miR-1298-5p	0.7	0.0356401		1.04	0.841878		1.51	0.0177632
hsa-miR-1299	1	0.982726		0.85	0.321006		0.85	0.354069
hsa-miR-1301-3p	1.26	0.14463		1	0.996792		0.69	0.0751321
hsa-miR-1301-5p	0.93	0.720772		0.86	0.426556		0.92	0.692993
hsa-miR-1302	1.03	0.872116		0.89	0.547484		0.86	0.497625
hsa-miR-1303	1.16	0.344607		1.05	0.775832		0.9	0.538907
hsa-miR-1304-3p	1.19	0.350632		0.87	0.457056		0.71	0.104529
hsa-miR-1304-5p	0.81	0.167156		1.01	0.952988		1.24	0.203722
hsa-miR-1305	1	0.988228		0.89	0.55955		0.87	0.486502
hsa-miR-1306-3p	1.04	0.801886		0.93	0.648814		0.9	0.497471
hsa-miR-1306-5p	1.05	0.768525		1.2	0.298569		1.15	0.449118
hsa-miR-1307-3p	1.26	0.15504		1.03	0.851784		0.82	0.265617
hsa-miR-1307-5p	1.04	0.8081		1.23	0.237561		1.19	0.326963
hsa-miR-130a-3p	1.14	0.429823		1.44	0.033899		1.28	0.169029
hsa-miR-130a-5p	1.09	0.574094		1.16	0.386619		1.06	0.735675
hsa-miR-130b-3p	1.14	0.321261		1.15	0.333492		1.01	0.965489
hsa-miR-130b-5p	1.1	0.61788		1.3	0.152511		1.18	0.426641
hsa-miR-132-3p	1.25	0.152022		1.13	0.471947		0.9	0.539464
hsa-miR-132-5p	0.93	0.647996		0.73	0.0674342		0.78	0.175691
hsa-miR-1321	1.29	0.140801		1.06	0.764341		0.82	0.303037
hsa-miR-1322	1	0.974225		1.06	0.694468		1.07	0.689539
hsa-miR-1323	1.08	0.693168		1.05	0.784348		0.96	0.841206
hsa-miR-1324	0.88	0.429919		1.04	0.830721		1.19	0.359158
hsa-miR-133a-3p	1.01	0.930831		1.31	0.123952		1.31	0.142903
hsa-miR-133a-5p	0.83	0.220425		1.04	0.807403		1.26	0.151344
hsa-miR-133b	0.92	0.604695		1.14	0.398836		1.24	0.197958
hsa-miR-134-3p	0.86	0.336507		0.92	0.610808		1.07	0.701757
hsa-miR-134-5p	1.08	0.59634		1.16	0.309973		1.08	0.603474
hsa-miR-1343-3p	0.9	0.44775		0.86	0.332877		0.96	0.783071
hsa-miR-1343-5p	1.24	0.192311		1.02	0.902034		0.81	0.230886
hsa-miR-135a-3p	1.21	0.274235		0.98	0.893056		0.8	0.236652
hsa-miR-135a-5p	0.91	0.376444	A	0.92	0.392382	A	1	0.999157	B
hsa-miR-135b-3p	1.05	0.74442		1.03	0.852864		0.98	0.917532
hsa-miR-135b-5p	0.9	0.551712		1.43	0.0444491		1.62	0.0111925
hsa-miR-136-3p	1.08	0.663504		0.95	0.753449		0.9	0.568243
hsa-miR-136-5p	0.93	0.623713		0.83	0.265888		0.89	0.517122
hsa-miR-137	0.8	0.150661		1.24	0.190545		1.57	0.00863365
hsa-miR-138-1-3p	0.76	0.0790732		0.81	0.198649		1.05	0.781415
hsa-miR-138-2-3p	1.1	0.611255		0.99	0.975324		0.91	0.604369
hsa-miR-138-5p	1.4	0.0443746		1.08	0.651499		0.76	0.113045
hsa-miR-139-3p	1.09	0.60611		1.06	0.719999		0.98	0.900782
hsa-miR-139-5p	1.09	0.62686		0.96	0.810183		0.87	0.497677
hsa-miR-140-3p	0.97	0.832379		0.93	0.679675		0.96	0.822683
hsa-miR-140-5p	1.01	0.934418		1.48	0.0116826		1.48	0.0120581
hsa-miR-141-3p	0.94	0.692795		1	0.985715		1.07	0.73679
hsa-miR-141-5p	1.14	0.370422		1.13	0.404966		1	0.99883
hsa-miR-142-3p	1.12	0.452881		1.1	0.559357		0.98	0.917459
hsa-miR-142-5p	0.85	0.399413		0.97	0.858383		1.13	0.55733
hsa-miR-143-3p	1.02	0.893313		1.14	0.378682		1.13	0.424676
hsa-miR-143-5p	0.8	0.19768		0.97	0.85553		1.21	0.3202
hsa-miR-144-3p	0.98	0.912979		1.09	0.620466		1.11	0.556304
hsa-miR-144-5p	1.13	0.46441		1.12	0.510922		1	0.991527
hsa-miR-145-3p	1.08	0.666925		1.19	0.348467		1.11	0.600707
hsa-miR-145-5p	1.11	0.506259		0.96	0.81378		0.86	0.360141
hsa-miR-1468-3p	0.88	0.505649		1.23	0.28965		1.39	0.120454
hsa-miR-1468-5p	1.02	0.906863		0.93	0.665658		0.9	0.591331
hsa-miR-1469	1.16	0.365975		0.97	0.858769		0.83	0.295869
hsa-miR-146a-3p	0.86	0.359264		0.74	0.0832249		0.85	0.369228
hsa-miR-146a-5p	1.1	0.547699		1.23	0.212218		1.13	0.49228
hsa-miR-146b-3p	1.21	0.24322		1.29	0.138583		1.08	0.677294
hsa-miR-146b-5p	1.07	0.690344		0.98	0.924589		0.92	0.628002
hsa-miR-1470	1.47	0.0159454		1.19	0.297145		0.81	0.210935
hsa-miR-1471	0.98	0.896936		1.17	0.389198		1.2	0.343813
hsa-miR-147a	1.07	0.684537		0.96	0.810021		0.89	0.515091
hsa-miR-147b	0.95	0.807925		0.8	0.220744	A	0.84	0.393411	A
hsa-miR-148a-3p	0.95	0.690021		0.93	0.619143		0.98	0.885019
hsa-miR-148a-5p	1.01	0.975977		0.94	0.737968		0.93	0.689547
hsa-miR-148b-3p	0.92	0.64131		1.07	0.699401		1.17	0.368103
hsa-miR-148b-5p	1.14	0.503369		0.93	0.709198		0.81	0.330075
hsa-miR-149-3p	1.17	0.321893		0.92	0.600054		0.78	0.155442
hsa-miR-149-5p	0.78	0.0728016		0.73	0.0422153		0.94	0.689369
hsa-miR-150-3p	0.88	0.450609		0.87	0.420536		0.98	0.908903
hsa-miR-150-5p	1.15	0.283652		1	0.985445		0.87	0.333234
hsa-miR-151a-3p	1.02	0.88863		0.84	0.314081		0.82	0.254023
hsa-miR-151b/151a-5p	1.24	0.19357		1.15	0.413318		0.94	0.706665
hsa-miR-152-3p	1.22	0.218596		1.04	0.80152		0.86	0.39403
hsa-miR-152-5p	1.16	0.407672		0.87	0.467688		0.74	0.139277
hsa-miR-153-3p	1.09	0.593315		1.03	0.833333		0.93	0.728915
hsa-miR-153-5p	1.01	0.964866		1.06	0.753772		1.03	0.87042
hsa-miR-1537-3p	0.99	0.954047		1.02	0.91715		1.03	0.885693
hsa-miR-1537-5p	1.02	0.929579		0.89	0.554667		0.87	0.510969
hsa-miR-1538	1.14	0.427217		0.92	0.620341		0.8	0.221412
hsa-miR-1539	1.19	0.365838		1.25	0.244354		1.07	0.744944
hsa-miR-154-3p	0.91	0.621797		1.17	0.403316		1.31	0.189655
hsa-miR-154-5p	0.91	0.521218		1.09	0.591476		1.21	0.24396
hsa-miR-155-3p	1.08	0.665478		0.95	0.798289	A	0.89	0.55579	A
hsa-miR-155-5p	1.21	0.148343		1.01	0.958442		0.83	0.206502
hsa-miR-1587	0.91	0.60851		1.39	0.0777373		1.55	0.0280404
hsa-miR-15a-3p	1.01	0.906585	B	1.04	0.604281	B	1.05	0.687124	B
hsa-miR-15a-5p	1.54	0.0176001		1.3	0.168652		0.85	0.411621
hsa-miR-15b-3p	0.92	0.623106		0.88	0.427047		0.94	0.729145
hsa-miR-15b-5p	1.02	0.788102		0.99	0.847708	A	0.97	0.709386	A
hsa-miR-16-1-3p	0.96	0.844179		1	0.985365		1.04	0.864626
hsa-miR-16-2-3p	0.96	0.816562		0.99	0.961195		1.03	0.880223
hsa-miR-16-5p	1.09	0.647501		1.47	0.0464274		1.25	0.291144
hsa-miR-17-3p	1.12	0.561438		0.89	0.536246	A	0.81	0.308998	A
hsa-miR-17-5p	1.16	0.433262		1.15	0.455795		1	0.999272
hsa-miR-181a-2-3p	1.1	0.544255		0.93	0.67202		0.84	0.329491
hsa-miR-181a-3p	0.86	0.385403		1.08	0.670293		1.26	0.203265
hsa-miR-181a-5p	1.15	0.313243		1.16	0.32964		1.01	0.968899
hsa-miR-181b-2-3p	1.1	0.52513		0.92	0.591555		0.82	0.252498
hsa-miR-181b-3p	1.09	0.632273		1.2	0.346146		1.11	0.603557
hsa-miR-181b-5p	1.01	0.94838		1.02	0.878805		1.02	0.925037
hsa-miR-181c-3p	0.89	0.458609		0.98	0.902194		1.11	0.543145
hsa-miR-181c-5p	1.16	0.308309		1.13	0.41758		0.98	0.90134
hsa-miR-181d-3p	0.88	0.440311		1.19	0.298804		1.39	0.0387045
hsa-miR-181d-5p	1.02	0.876091		1.06	0.743362		1.03	0.853184
hsa-miR-182-3p	1.04	0.83752		1.16	0.417049		1.13	0.5445
hsa-miR-182-5p	1	0.976827		0.94	0.68994		0.93	0.667688
hsa-miR-1825	0.99	0.963539		0.98	0.896064		0.98	0.926519
hsa-miR-1827	0.9	0.548482		0.82	0.280347		0.9	0.60426
hsa-miR-183-3p	0.85	0.320217		0.97	0.866388		1.14	0.443725
hsa-miR-183-5p	0.99	0.941363		1	0.995982		1.01	0.941484
hsa-miR-184	0.79	0.184925		0.77	0.161458		0.97	0.843798
hsa-miR-185-3p	0.95	0.756431		0.95	0.749006		1	0.980636
hsa-miR-185-5p	0.95	0.80319		0.95	0.770393		0.99	0.958207
hsa-miR-186-3p	1.02	0.911521		1.11	0.527524		1.09	0.590297
hsa-miR-186-5p	1.28	0.129429		1.03	0.856652		0.81	0.216332
hsa-miR-187-3p	1.47	NA		1.02	NA		0.75	NA
hsa-miR-187-5p	1.05	0.761505		0.89	0.484032		0.84	0.33325
hsa-miR-188-3p	1.14	0.468721		1.06	0.74069		0.93	0.714657
hsa-miR-188-5p	1.09	0.597413		0.93	0.707422		0.85	0.397109
hsa-miR-18a-3p	0.83	0.338582		0.83	0.333699		0.99	0.962964
hsa-miR-18a-5p	0.97	NA		1.39	NA		1.45	NA
hsa-miR-18b-3p	0.83	0.295919		0.99	0.969921		1.18	0.405111
hsa-miR-18b-5p	0.75	0.0959379		0.88	0.467774		1.18	0.352609
hsa-miR-1908-3p	0.94	0.702828		0.96	0.817423		1.02	0.886887
hsa-miR-1908-5p	0.92	0.665446		1.05	0.80956		1.17	0.436683
hsa-miR-1909-3p	1.17	0.251648		0.98	0.899684		0.84	0.264937
hsa-miR-1909-5p	1.39	0.0460415		1.01	0.953083		0.72	0.0959327
hsa-miR-190a-3p	1.22	0.285912		1.17	0.392623		0.96	0.838576
hsa-miR-190a-5p	1.01	0.972263		1.08	0.643801		1.08	0.673385
hsa-miR-190b	1.23	0.259421		1.08	0.681438		0.88	0.518779
hsa-miR-191-3p	0.77	0.0894815		0.86	0.363983		1.12	0.529606
hsa-miR-191-5p	0.97	0.802343		0.89	0.377648		0.91	0.509731
hsa-miR-1910-3p	0.89	0.501095		0.71	0.0521116		0.78	0.214848
hsa-miR-1910-5p	0.7	0.0572569		1.1	0.613638		1.65	0.00924829
hsa-miR-1911-3p	1.11	0.470172		1.29	0.0842312		1.18	0.281627
hsa-miR-1911-5p	1.22	0.239679		1.19	0.318006		0.98	0.914206
hsa-miR-1912	0.9	0.580689		0.98	0.916842		1.08	0.711244
hsa-miR-1913	0.81	0.163353		1.17	0.339426		1.47	0.0152227
hsa-miR-1914-3p	0.99	0.949136		0.85	0.305576		0.85	0.325367
hsa-miR-1914-5p	1.16	0.385226		1.02	0.923599		0.88	0.460204
hsa-miR-1915-3p	1	0.99656		0.96	0.798285		0.95	0.789874
hsa-miR-1915-5p	1.21	0.249003		1.19	0.320028		0.98	0.92281
hsa-miR-192-3p	1.32	0.0710283		1.25	0.165884		0.95	0.783648
hsa-miR-192-5p	1.05	0.782174		0.88	0.475206		0.84	0.362488
hsa-miR-193a-3p	0.86	0.358461		0.82	0.256119		0.95	0.76342
hsa-miR-193a-5p	1.11	0.528077		1.07	0.711049		0.96	0.8325
hsa-miR-193b-3p	1.32	0.103444		1.1	0.604184		0.83	0.303905
hsa-miR-193b-5p	0.83	0.225437		0.87	0.385599		1.04	0.805578
hsa-miR-194-3p	1.31	0.110647		1.29	0.14615		1	0.990436
hsa-miR-194-5p	0.73	0.0998959		1.08	0.670669		1.49	0.0552839
hsa-miR-195-3p	1.02	0.909149		0.81	0.255103		0.77	0.218496
hsa-miR-195-5p	0.91	0.604304		0.98	0.910368		1.07	0.744467
hsa-miR-196a-3p	0.85	0.225808		0.96	0.74481		1.12	0.451814
hsa-miR-196a-5p	0.8	0.222358		0.66	0.0266378		0.8	0.272242
hsa-miR-196b-3p	1.21	0.234576		1.28	0.143936		1.06	0.709996
hsa-miR-196b-5p	0.93	0.648232		0.91	0.551029		0.97	0.851926
hsa-miR-197-3p	1.18	0.248801		0.95	0.760612		0.81	0.186205
hsa-miR-197-5p	0.97	0.835917		1.21	0.257846		1.25	0.200829
hsa-miR-1972	0.99	0.918954		1.01	0.944749		1.03	0.851511
hsa-miR-1973	1.01	0.947325		0.89	0.524665		0.88	0.542218
hsa-miR-1976	1.09	0.591947		1.25	0.166097		1.16	0.383012
hsa-miR-198	1.06	0.721615		1.02	0.881301		0.97	0.852844
hsa-miR-199a-3p	0.93	0.667952		1.19	0.284919		1.29	0.137302
hsa-miR-199a-5p	0.75	0.0607578		0.85	0.300278		1.12	0.522808
hsa-miR-199b-3p	1.11	0.535407		1.14	0.468629		1.03	0.878031
hsa-miR-199b-5p	0.99	0.957817		0.79	0.160398		0.79	0.184604
hsa-miR-19a-3p	1	0.979085		1.34	0.121988		1.36	0.127339
hsa-miR-19a-5p	1.41	0.0718331		1.13	0.51494		0.83	0.378953
hsa-miR-19b-1-5p	1.12	0.509071	A	1.27	0.151727	A	1.22	0.3503
hsa-miR-19b-2-5p	1.12	0.564753		0.94	0.732485	A	0.85	0.426168	A
hsa-miR-19b-3p	0.78	0.12808		0.98	0.880963		1.26	0.162149
hsa-miR-200a-3p	1.02	0.918538		1.19	0.343996		1.18	0.399549
hsa-miR-200a-5p	0.99	0.963891		1.13	0.406879		1.15	0.385972
hsa-miR-200b-3p	1	0.985911		0.61	0.0087278	A	0.65	0.0348605	A
hsa-miR-200b-5p	0.99	0.949939		1	0.98113		1.02	0.930809
hsa-miR-200c-3p	0.9	0.531893		1	0.99571		1.11	0.562943
hsa-miR-200c-5p	1	0.979892		1.34	0.0954357		1.36	0.0835541
hsa-miR-202-3p	1.12	0.440453		1.03	0.870523		0.91	0.597996
hsa-miR-202-5p	1.12	0.542906		0.92	0.65479		0.81	0.315311
hsa-miR-203a-3p	1.13	0.516246		1.25	0.247778		1.12	0.605071
hsa-miR-203a-5p	1.14	0.356917		1.24	0.147429		1.1	0.563781
hsa-miR-203b-3p	0.85	0.246973		1.1	0.498158		1.3	0.0982249
hsa-miR-203b-5p	1.1	0.499454		1.2	0.204023		1.1	0.546512
hsa-miR-204-3p	0.77	0.152377		0.89	0.52523		1.15	0.483619
hsa-miR-204-5p	0.95	0.756821		0.86	0.377675		0.9	0.539929
hsa-miR-205-3p	1.03	0.87867		1.2	0.288344		1.18	0.305442
hsa-miR-205-5p	1.06	0.720286		0.87	0.414413		0.82	0.252233
hsa-miR-2052	1.02	0.887965		1.03	0.804433	A	1.02	0.912904	A
hsa-miR-2053	1.04	0.788489		1.03	0.804793		1	0.98844
hsa-miR-2054	0.93	0.349883	A	0.91	0.204038	A	0.95	NA	B
hsa-miR-206	1.15	0.437851		1.21	0.298089		1.07	0.658132
hsa-miR-208a-3p	0.99	0.951197		0.92	0.628113		0.92	0.649291
hsa-miR-208a-5p	1.18	0.296736		1.02	0.896528		0.87	0.400876
hsa-miR-208b-3p	0.97	0.797376		1.03	0.834024		1.06	0.684786
hsa-miR-208b-5p	0.99	0.967884		0.95	0.77361		0.96	0.826465
hsa-miR-20a-3p	1.12	0.543112		1.01	0.939153		0.9	0.620241
hsa-miR-20a-5p	1.1	0.583531		1.03	0.880466		0.95	0.768431
hsa-miR-20b-3p	1.2	0.221732		0.97	0.831063		0.8	0.177581
hsa-miR-20b-5p	0.88	0.444577		1.06	0.718353		1.21	0.30785
hsa-miR-21-3p	1.08	0.60415		0.9	0.492806		0.82	0.23417
hsa-miR-21-5p	1.02	0.911814		0.93	0.631758		0.91	0.547321
hsa-miR-210-3p	1.2	0.286159		1.04	0.815527		0.86	0.402941
hsa-miR-210-5p	1.09	0.572688		1.2	0.262399		1.1	0.562464
hsa-miR-211-3p	0.91	0.580883		0.98	0.912536		1.08	0.649411
hsa-miR-211-5p	0.62	0.000432669		0.82	0.177401		1.34	0.0569011
hsa-miR-2110	1.25	0.15243		1.07	0.6842		0.86	0.359163
hsa-miR-2113	1.02	0.897531		1.15	0.374675		1.13	0.445113
hsa-miR-2114-3p	1.1	0.544909		0.97	0.867756		0.88	0.433294
hsa-miR-2114-5p	1.28	0.0637042		1.16	0.281255		0.91	0.546741
hsa-miR-2115-3p	0.93	0.616696		0.99	0.927088		1.06	0.701582
hsa-miR-2115-5p	1.1	0.54061		1.17	0.316055		1.07	0.655094
hsa-miR-2116-3p	0.8	0.117286		0.6	0.00122004		0.73	0.0385737
hsa-miR-2116-5p	0.91	0.486872		1	0.984742		1.1	0.510651
hsa-miR-2117	1.27	0.167878		0.82	0.293341		0.63	0.0134447
hsa-miR-212-3p	0.99	0.932904		0.99	0.97171		1.01	0.967499
hsa-miR-212-5p	1.08	0.650159		1.05	0.784883		0.97	0.871881
hsa-miR-214-3p	1.02	0.922892		1.27	0.198366		1.27	0.240386
hsa-miR-214-5p	1.09	0.563649		1.05	0.721705	A	0.96	0.834921	A
hsa-miR-215-3p	1.12	0.519892		1.22	0.275434		1.1	0.633626
hsa-miR-215-5p	1.03	0.839455		0.88	0.464282		0.84	0.343931
hsa-miR-216a-3p	1.18	0.357859		1.18	0.362326		1.01	0.954645
hsa-miR-216a-5p	1.15	0.417956		0.96	0.822614		0.83	0.329997
hsa-miR-216b-3p	1.19	0.180152		1.11	0.447162		0.93	0.637824
hsa-miR-216b-5p	0.94	0.405129	A	0.91	0.215273	A	0.95	NA	B
hsa-miR-217	0.92	0.631798		0.85	0.342982		0.91	0.612406
hsa-miR-218-1-3p	0.97	0.847478		1.33	0.0856017		1.38	0.0603713
hsa-miR-218-2-3p	1.01	0.936972		1.15	0.352006		1.14	0.383526
hsa-miR-218-5p	1.06	0.704517		0.91	0.556713		0.85	0.325966
hsa-miR-219a-1-3p	0.74	0.0484118		0.84	0.291285		1.14	0.417699
hsa-miR-219a-2-3p	0.99	0.948897		1.17	0.415605		1.19	0.399538
hsa-miR-219a-5p	1.03	0.874398		0.9	0.568838		0.87	0.419968
hsa-miR-219b-3p	0.98	0.929019		0.7	0.06483		0.84	0.362845
hsa-miR-219b-5p	0.9	0.454369		1.09	0.570969		1.22	0.2102
hsa-miR-22-3p	1.13	0.415754		1.05	0.766163		0.93	0.643539
hsa-miR-22-5p	0.91	0.58748		1.15	0.453656		1.32	0.0979085
hsa-miR-221-3p	1.05	0.753962		0.93	0.627589		0.88	0.44824
hsa-miR-221-5p	0.94	0.740541		0.99	0.942553		1.05	0.805803
hsa-miR-222-3p	1.28	0.159552		1.16	0.409589		0.91	0.607011
hsa-miR-222-5p	1.02	0.917353		0.89	0.474557		0.87	0.431835
hsa-miR-223-3p	0.98	0.914791		0.8	0.201724		0.81	0.24535
hsa-miR-223-5p	0.93	0.691118		0.86	0.436093		0.93	0.727019
hsa-miR-224-3p	1.07	0.712635		0.94	0.721009		0.88	0.510173
hsa-miR-224-5p	1.06	0.727525		0.99	0.956043		0.93	0.67998
hsa-miR-2276-3p	0.81	0.185714		0.8	0.182412		0.98	0.906428
hsa-miR-2276-5p	0.82	0.156271		1.07	0.650746		1.31	0.0835123
hsa-miR-2277-3p	1.24	0.244418		0.99	0.975324		0.8	0.266507
hsa-miR-2277-5p	1.39	0.0610977		1.43	0.0474306		1.05	0.811368
hsa-miR-2278	0.98	0.902817		0.74	0.0840916		0.74	0.0834613
hsa-miR-2355-3p	1.31	0.116552		1.09	0.624099		0.84	0.348213
hsa-miR-2355-5p	0.82	0.202991		0.85	0.320446		1.03	0.847793
hsa-miR-2392	0.86	0.315421		0.89	0.49507		1.04	0.814462
hsa-miR-23a-3p	0.97	0.8551		1.08	0.629703		1.12	0.519332
hsa-miR-23a-5p	1.1	0.593983		1.01	0.975326		0.91	0.573359
hsa-miR-23b-3p	1.06	0.738578		0.92	0.619738		0.86	0.427312
hsa-miR-23b-5p	0.99	0.949747		1.12	0.52655		1.14	0.507507
hsa-miR-23c	0.76	0.139568		0.87	0.471492		1.13	0.581595
hsa-miR-24-1-5p	1.12	0.457562		1.07	0.694285		0.95	0.766052
hsa-miR-24-2-5p	1.08	0.613366		1.05	0.779449		0.97	0.841537
hsa-miR-24-3p	0.72	0.0186469		0.95	0.712438		1.32	0.078833
hsa-miR-2467-3p	1.04	0.821929		1	0.99718		0.96	0.842785
hsa-miR-2467-5p	1.14	0.45066		1.03	0.857773		0.91	0.603826
hsa-miR-25-3p	1.18	0.371612		1.17	0.410747		0.99	0.976981
hsa-miR-25-5p	1.08	0.599822		1.06	0.726676		0.98	0.886993
hsa-miR-2681-3p	1.16	0.349711		0.91	0.570373		0.78	0.160427
hsa-miR-2681-5p	0.86	0.40384		1.19	0.356847		1.39	0.107119
hsa-miR-2682-3p	0.89	0.484453		1.18	0.334988		1.35	0.102222
hsa-miR-2682-5p	0.92	0.645489		1.04	0.827604		1.14	0.436204
hsa-miR-26a-1-3p	0.91	0.604038		0.81	0.282856		0.88	0.540567
hsa-miR-26a-2-3p	0.98	0.921207		1.13	0.450141		1.16	0.386934
hsa-miR-26a-5p	1.06	0.69965		0.94	0.674239		0.88	0.436868
hsa-miR-26b-3p	0.93	0.661105		1.2	0.307395		1.33	0.107574
hsa-miR-26b-5p	0.86	0.379393		0.78	0.146344		0.89	0.528833
hsa-miR-27a-3p	1.16	0.425764		1.03	0.894643		0.91	0.659128
hsa-miR-27a-5p	0.92	0.613412		1.08	0.673895		1.18	0.390855
hsa-miR-27b-3p	0.72	0.0601811		1.19	0.339019		1.72	0.0022699
hsa-miR-27b-5p	1.41	0.0156445		1.17	0.298794		0.83	0.229394
hsa-miR-28-3p	0.97	0.831905		0.91	0.513068		0.93	0.652731
hsa-miR-28-5p	0.98	0.879464		0.97	0.868725		1	0.98977
hsa-miR-2861	1.15	0.427702		1.01	0.93964		0.87	0.497129
hsa-miR-2909	0.72	0.0398744		0.98	0.884682		1.35	0.0866488
hsa-miR-296-3p	1	0.974449		1.23	0.183496		1.24	0.158482
hsa-miR-296-5p	1.13	0.442213		1.3	0.112502		1.16	0.385477
hsa-miR-297	1.08	0.619265		1.19	0.262405		1.17	0.463853
hsa-miR-298	0.94	0.656058		1.16	0.315763		1.24	0.159346
hsa-miR-299-3p	1.14	0.509436		1.03	0.868677		0.95	0.786709
hsa-miR-299-5p	0.96	0.763839		0.98	0.891502		1.02	0.884653
hsa-miR-29a-3p	0.95	0.728774		1.14	0.392962		1.2	0.245971
hsa-miR-29a-5p	1.01	0.931454		1.27	0.177638		1.26	0.213332
hsa-miR-29b-1-5p	1.06	0.74555		0.98	0.926935		0.93	0.701336
hsa-miR-29b-2-5p	1.38	0.0611268		1.13	0.505196		0.81	0.255007
hsa-miR-29b-3p	0.79	0.152389		0.7	0.0407125		0.88	0.49263
hsa-miR-29c-3p	1.29	0.13872		1.24	0.233337		0.97	0.857282
hsa-miR-29c-5p	0.8	0.230236		1.02	0.902142		1.3	0.164777
hsa-miR-300	1.11	0.541658		0.93	0.674526		0.83	0.335668
hsa-miR-301a-3p	1.05	0.80752		0.91	0.601309		0.85	0.411271
hsa-miR-301a-5p	1.16	0.35351		1.02	0.878721	A	0.84	0.398869	A
hsa-miR-301b-3p	0.92	0.653227		1.04	0.853071		1.12	0.582702
hsa-miR-301b-5p	0.97	0.848228		1.11	0.5699		1.15	0.43006
hsa-miR-302a-3p	1.05	0.781208		0.71	0.031455	A	0.77	0.07332	A
hsa-miR-302a-5p	1.01	0.947708		0.92	0.597603		0.9	0.536302
hsa-miR-302b-3p	1.26	0.223427		1.08	0.69843		0.85	0.430226
hsa-miR-302b-5p	1.57	NA		1.1	NA		0.7	NA
hsa-miR-302c-3p	1.48	NA		1.01	NA		0.67	NA
hsa-miR-302c-5p	1.11	0.474305		1.02	0.898549	A	0.89	0.54273	A
hsa-miR-302d-3p	1.11	0.51454		1	0.988914		0.9	0.554726
hsa-miR-302d-5p	1.12	0.484851		1.06	0.702977		0.94	0.746899
hsa-miR-302e	1.01	0.964782		1.11	0.551485		1.11	0.611951
hsa-miR-302f	1	0.941074	B	0.97	0.596408	B	0.95	NA	B
hsa-miR-3064-3p	1.54	0.00379687		0.95	0.724622		0.62	0.00329729
hsa-miR-3064-5p	1.05	0.792976		0.94	0.74084		0.9	0.596933
hsa-miR-30a-3p	1.22	0.192603		1.1	0.566124		0.9	0.543383
hsa-miR-30a-5p	0.91	0.48648		1.09	0.545159		1.19	0.23002
hsa-miR-30b-3p	0.87	0.432377		0.9	0.538525		1.02	0.904865
hsa-miR-30b-5p	1.28	0.131271		1.32	0.110563		1.04	0.843482
hsa-miR-30c-1-3p	0.86	0.362169		0.91	0.575106		1.05	0.791954
hsa-miR-30c-2-3p	0.82	0.297263		1.05	0.814282		1.26	0.278979
hsa-miR-30c-5p	1.01	0.948423		0.92	0.607049		0.91	0.589378
hsa-miR-30d-3p	1.06	0.764233		1.03	0.865374		0.98	0.912259
hsa-miR-30d-5p	1.09	0.582631		0.93	0.672798		0.85	0.309264
hsa-miR-30e-3p	1.08	0.561952		1.13	0.401369		1.05	0.764819
hsa-miR-30e-5p	0.82	0.176889		1.16	0.341863		1.42	0.0358388
hsa-miR-31-3p	0.92	0.595796		0.99	0.931784		1.07	0.68464
hsa-miR-31-5p	0.98	0.892039		1.36	0.0646656		1.4	0.05443
hsa-miR-3115	0.93	0.65781		0.82	0.226903		0.87	0.413577
hsa-miR-3116	1.11	0.452442		1.23	0.162137		1.11	0.483808
hsa-miR-3117-3p	1.16	0.443254		1.08	0.666573		0.92	0.673119
hsa-miR-3117-5p	0.65	0.00861871		1.08	0.636704		1.71	0.00229193
hsa-miR-3118	1.04	0.831595		1.07	0.712896		1.03	0.854916
hsa-miR-3119	0.99	0.963584		0.86	0.344156	A	0.88	0.433597	A
hsa-miR-3120-3p	0.86	0.422028		1.12	0.538901		1.34	0.175462
hsa-miR-3121-3p	1	0.992844		1.17	0.41528		1.18	0.427423
hsa-miR-3121-5p	0.82	0.17575		0.82	0.205622		0.99	0.974333
hsa-miR-3122	1.05	0.77302		1.34	0.121674		1.29	0.201552
hsa-miR-3123	0.9	0.570388		0.96	0.801213		1.05	0.793902
hsa-miR-3124-3p	0.93	0.654738		0.94	0.698923		1	0.977499
hsa-miR-3124-5p	0.91	0.550322		0.82	0.211691		0.89	0.482736
hsa-miR-3125	1.14	0.391479		1.14	0.417472		1	0.989016
hsa-miR-3126-3p	0.87	0.432574		0.82	0.271565		0.93	0.693652
hsa-miR-3126-5p	0.94	0.6581		1.04	0.783349		1.12	0.49401
hsa-miR-3127-3p	0.85	0.404044		0.58	0.0044488	A	0.7	0.0966364	A
hsa-miR-3127-5p	0.97	0.807528		1	0.991824		1.04	0.808997
hsa-miR-3128	0.95	0.745976		1	0.997016		1.05	0.773558
hsa-miR-3129-3p	1.15	0.465211		1.15	0.47402		1.01	0.971546
hsa-miR-3129-5p	0.93	0.618676		0.93	0.631949		1	0.980268
hsa-miR-3130-3p	0.97	0.807313		1.07	0.656753		1.11	0.508877
hsa-miR-3130-5p	1.02	0.885205		0.86	0.293701		0.84	0.26039
hsa-miR-3131	1.11	0.431537		1.18	0.259236		1.06	0.696622
hsa-miR-3132	0.98	0.903792		1	0.978315		1.02	0.891831
hsa-miR-3133	0.94	0.75033		1.07	0.730643		1.15	0.448017
hsa-miR-3134	1.12	0.503092		0.91	0.58647	A	0.81	0.278027	A
hsa-miR-3135a	1.17	0.411406		1.16	0.437113		1	0.995464
hsa-miR-3135b	0.99	0.950855		0.92	0.643956		0.93	0.677478
hsa-miR-3136-3p	0.8	0.144342		1.28	0.119702		1.62	0.004328
hsa-miR-3136-5p	1.02	0.916576		1.09	0.599741		1.08	0.668097
hsa-miR-3137	0.96	0.839366		0.8	0.239903		0.83	0.376971
hsa-miR-3138	0.94	0.714304		0.91	0.598407		0.97	0.838053
hsa-miR-3139	0.95	0.803407		1.15	0.47405		1.22	0.350727
hsa-miR-3140-3p	0.94	0.730326		1.3	0.144688		1.39	0.083057
hsa-miR-3140-5p	0.82	0.285871		1.04	0.835172		1.26	0.264768
hsa-miR-3141	1.08	0.532475		1	0.977723		0.92	0.560423
hsa-miR-3142	1.13	0.424371		1.22	0.211188		1.09	0.597465
hsa-miR-3143	1.02	0.898152		1.1	0.540116		1.08	0.614178
hsa-miR-3144-3p	1.1	0.495025		1.24	0.143599		1.14	0.410558
hsa-miR-3144-5p	1.06	0.734182		0.97	0.859011		0.9	0.615926
hsa-miR-3145-3p	1.16	0.387166		1.08	0.662194		0.93	0.712234
hsa-miR-3145-5p	0.98	0.876158		1.06	0.693213		1.08	0.590152
hsa-miR-3146	1.06	0.735737		1.12	0.520236		1.07	0.728567
hsa-miR-3147	0.88	0.413699		0.88	0.456856		1	0.991553
hsa-miR-3148	0.89	0.479653		0.89	0.502287		1	0.983112
hsa-miR-3149	0.84	0.35553		1.06	0.777069		1.24	0.313482
hsa-miR-3150a-3p	0.95	0.780767		0.92	0.658491		0.97	0.875125
hsa-miR-3150b-3p	1.19	NA		0.94	NA		0.81	NA
hsa-miR-3150b-5p	1	0.996079		0.89	0.550324		0.88	0.56301
hsa-miR-3151-3p	1.29	0.0492549		1.16	0.284033		0.9	0.46115
hsa-miR-3151-5p	1.05	0.777881		1.01	0.957259		0.96	0.827499
hsa-miR-3152-3p	1	0.998914		0.94	0.670925		0.94	0.680883
hsa-miR-3152-5p	1.45	0.0295613		1.26	0.192458		0.87	0.458985
hsa-miR-3153	0.98	0.909983		1.02	0.925857		1.03	0.838121
hsa-miR-3154	0.91	0.465045		1.02	0.896058		1.12	0.433377
hsa-miR-3155a	0.81	0.238508		0.94	0.738036		1.16	0.465704
hsa-miR-3155b	1.07	0.675354		0.89	0.466417	A	0.85	0.331744	A
hsa-miR-3156-3p	1.24	0.178776		1.47	0.0209349		1.2	0.286996
hsa-miR-3156-5p	1.05	0.791566		0.94	0.735462		0.9	0.590004
hsa-miR-3157-3p	1.16	0.372286		1.02	0.889624		0.88	0.495819
hsa-miR-3157-5p	1.22	0.175493		0.93	0.65482		0.76	0.0940773
hsa-miR-3158-3p	0.99	0.946081		1.02	0.909535		1.03	0.832096
hsa-miR-3159	0.96	0.769089		0.97	0.866986		1.01	0.935907
hsa-miR-3160-3p	1.01	0.94674		0.95	0.72727	A	0.94	0.717912	A
hsa-miR-3160-5p	1.03	0.862782		0.84	0.372415		0.81	0.328897
hsa-miR-3161	0.67	0.0144125		0.85	0.336809		1.27	0.175213
hsa-miR-3162-3p	1.01	0.957577		0.97	0.853226		0.97	0.821506
hsa-miR-3162-5p	0.95	0.728162		1.02	0.90463		1.07	0.680611
hsa-miR-3163	1.03	0.891668		1.06	0.763267		1.04	0.862034
hsa-miR-3164	0.98	0.907968		1.07	0.704869		1.1	0.639367
hsa-miR-3165	0.79	0.188607		0.91	0.589556		1.15	0.456865
hsa-miR-3166	0.89	0.533356		1.05	0.776841		1.18	0.416001
hsa-miR-3167	0.97	0.84942		0.93	0.653458		0.96	0.792907
hsa-miR-3168	1.32	NA		1	NA		0.84	NA
hsa-miR-3169	1.02	0.892468		1.03	0.853658		1.01	0.958153
hsa-miR-3170	0.77	0.0514274		0.88	0.360584		1.14	0.369131
hsa-miR-3171	0.94	0.748762		0.71	0.0786796	A	0.76	0.196975	A
hsa-miR-3173-3p	0.93	0.706526		0.9	0.557771		0.96	0.840912
hsa-miR-3173-5p	0.91	0.600313		0.96	0.846827		1.06	0.789954
hsa-miR-3174	1.22	0.247237		1.09	0.62526		0.89	0.541268
hsa-miR-3175	1.21	0.254668		0.94	0.712638		0.77	0.171222
hsa-miR-3176	1	0.994699		1.06	0.702538		1.06	0.70703
hsa-miR-3177-3p	1.04	0.849709		0.68	0.0489901		0.64	0.0393238
hsa-miR-3177-5p	1.07	0.699661		1.17	0.408492		1.1	0.630638
hsa-miR-3178	0.72	0.0346455		0.84	0.287767		1.17	0.358159
hsa-miR-3179	1	0.990683		1.15	0.312441		1.15	0.331764
hsa-miR-3180	0.83	0.300568		1.05	0.801129		1.28	0.196338
hsa-miR-3180-3p	0.97	0.848652		0.81	0.273258		0.82	0.30555
hsa-miR-3180-5p	1.09	0.567237		0.99	0.940181		0.91	0.553211
hsa-miR-3181	0.86	0.304547		0.87	0.357659		1	0.976457
hsa-miR-3182	0.91	0.554801		1.03	0.849021		1.14	0.461658
hsa-miR-3183	1.06	0.704793		1	0.975045		0.94	0.702688
hsa-miR-3185	0.93	0.648996		0.95	0.758479		1.02	0.895592
hsa-miR-3186-3p	1.15	0.391929		0.97	0.841911		0.84	0.28897
hsa-miR-3186-5p	1.01	0.95399		0.72	0.0776893		0.7	0.0588296
hsa-miR-3187-3p	1.05	0.802471		1.08	0.678027		1.04	0.857759
hsa-miR-3187-5p	1	0.982876		0.95	0.716383		0.94	0.699953
hsa-miR-3188	1.41	NA		0.97	NA		0.74	NA
hsa-miR-3189-3p	1	0.979121		1.03	0.852183		1.02	0.883384
hsa-miR-3189-5p	0.9	0.566845		0.97	0.882303		1.08	0.702192
hsa-miR-3190-3p	1.07	0.550334	A	1.05	0.617834	B	0.99	0.930971	A
hsa-miR-3190-5p	1.54	0.0253889		1.09	0.664422		0.71	0.107325
hsa-miR-3191-3p	0.83	0.311074		1.12	0.553241		1.4	0.0745081
hsa-miR-3191-5p	0.98	0.900176		1.1	0.611291		1.13	0.515939
hsa-miR-3192-3p	1.04	0.8017		0.86	0.390095		0.83	0.283557
hsa-miR-3192-5p	1.18	0.249354		0.94	0.677663		0.79	0.148581
hsa-miR-3193	0.93	0.657276		0.87	0.395351		0.92	0.64008
hsa-miR-3194-3p	0.9	0.516713		1.18	0.33443		1.33	0.103867
hsa-miR-3194-5p	1.09	0.64777		0.94	0.729216		0.86	0.464949
hsa-miR-3195	0.98	0.892217		1.19	0.290189		1.23	0.22321
hsa-miR-3196	1.05	0.734208		0.95	0.706643		0.91	0.514998
hsa-miR-3197	1.3	0.0946451		1.35	0.0671585		1.05	0.77375
hsa-miR-3198	1.08	0.675325		1.41	0.0608836		1.33	0.132352
hsa-miR-3199	1.06	0.748925		0.87	0.46405		0.82	0.305568
hsa-miR-32-3p	1.49	0.0264327		0.98	0.922559		0.65	0.0324449
hsa-miR-32-5p	1.08	0.67117		1.02	0.909589		0.94	0.717036
hsa-miR-3200-3p	0.93	0.554414		0.92	0.525076		0.99	0.919674
hsa-miR-3200-5p	0.74	0.0841681		1.01	0.944546		1.41	0.0514686
hsa-miR-3201	1.22	0.267814		0.94	0.723316		0.76	0.169225
hsa-miR-3202	1.02	0.925421		1.08	0.66782		1.07	0.741535
hsa-miR-320a	0.86	0.411175		0.95	0.800345		1.12	0.566228
hsa-miR-320b	0.93	0.690035		1.08	0.685819		1.16	0.452821
hsa-miR-320c	1.11	0.507735		0.97	0.86856		0.87	0.430991
hsa-miR-320d	1.03	0.881321		0.88	0.480078		0.84	0.365256
hsa-miR-320e	1.02	0.858903		0.98	0.883217		0.96	0.771511
hsa-miR-323a-3p	1.09	0.63428		0.98	0.926801		0.9	0.583476
hsa-miR-323a-5p	0.9	0.533608		1.15	0.400156		1.28	0.158679
hsa-miR-323b-3p	1.23	0.171693		1.08	0.636909		0.88	0.453443
hsa-miR-323b-5p	0.87	0.317451		1.13	0.394187		1.3	0.0799549
hsa-miR-324-3p	1.07	0.702854		0.94	0.72466		0.85	0.373388
hsa-miR-324-5p	0.81	0.155981		0.88	0.38569		1.08	0.622268
hsa-miR-325	1.11	0.441232		1.24	0.147985		1.12	0.451118
hsa-miR-326	1.41	NA		1.09	NA		0.8	NA
hsa-miR-328-3p	1.16	0.312636		0.83	0.255177		0.71	0.0459822
hsa-miR-328-5p	0.77	0.0610382		1.03	0.847879		1.35	0.0537008
hsa-miR-329-3p	0.93	0.68085		1.01	0.938831		1.09	0.629004
hsa-miR-329-5p	0.75	0.0527601		0.83	0.235836		1.1	0.574977
hsa-miR-330-3p	1.17	0.420455		0.86	0.443797		0.74	0.160378
hsa-miR-330-5p	1.01	0.955376		1.04	0.835634		1.03	0.877976
hsa-miR-331-3p	1.03	0.805606		1.25	0.114523		1.22	0.162547
hsa-miR-331-5p	1.01	0.951389		1.16	0.318922		1.15	0.346544
hsa-miR-335-3p	0.96	0.808626		0.97	0.851883		1.01	0.96852
hsa-miR-335-5p	0.83	0.268274		1.06	0.75124		1.29	0.168047
hsa-miR-337-3p	0.97	0.860553		0.88	0.518528		0.9	0.612193
hsa-miR-337-5p	0.87	0.367725		0.89	0.502362		1.03	0.868719
hsa-miR-338-3p	0.87	0.41825		1.18	0.370711		1.41	0.0513121
hsa-miR-338-5p	1.01	0.938181		0.87	0.416947		0.86	0.376241
hsa-miR-339-3p	1.2	0.341466		1.02	0.910399		0.84	0.42524
hsa-miR-339-5p	1.21	0.32844		1.03	0.893472		0.83	0.38138
hsa-miR-33a-3p	1.03	0.836799		1.21	0.250082		1.19	0.294377
hsa-miR-33a-5p	1.5	0.0237598		1.26	0.209032		0.84	0.387999
hsa-miR-33b-3p	1.15	0.302606		0.94	0.69418		0.82	0.203733
hsa-miR-33b-5p	1.18	0.289071		1.06	0.714888		0.9	0.543921
hsa-miR-340-3p	1.15	0.458397		1.03	0.872509		0.9	0.607604
hsa-miR-340-5p	0.98	0.876823		0.77	0.113881		0.78	0.147112
hsa-miR-342-3p	0.96	0.772789		1.1	0.534815		1.15	0.398761
hsa-miR-342-5p	1.3	NA		0.94	NA		0.74	NA
hsa-miR-345-3p	0.96	0.822677		1.15	0.43452		1.21	0.321217
hsa-miR-345-5p	1.12	0.466864		1.06	0.726664		0.94	0.718379
hsa-miR-346	1.21	0.257242		0.85	0.350848		0.69	0.0512307
hsa-miR-34a-3p	0.79	0.214613		0.88	0.494867		1.09	0.678684
hsa-miR-34a-5p	0.91	0.524121		0.74	0.0608693		0.81	0.180357
hsa-miR-34b-3p	0.83	0.211218		0.94	0.721344		1.14	0.413363
hsa-miR-34b-5p	1.38	NA		1.13	NA		0.81	NA
hsa-miR-34c-3p	1.03	0.829217		1.13	0.41147		1.1	0.524851
hsa-miR-34c-5p	1.03	0.858261		1.03	0.85534		1	0.991109
hsa-miR-3529-5p	0.9	0.543409		0.78	0.157036		0.86	0.434863
hsa-miR-3591-5p	1.13	0.417871	A	1.04	0.777277	B	0.9	0.601042	A
hsa-miR-3605-3p	1.14	0.312687		0.95	0.736843		0.83	0.193005
hsa-miR-3605-5p	1.06	0.727852		1.09	0.641498		1.03	0.882683
hsa-miR-3606-3p	1.17	0.373485		1.18	0.366531		1.02	0.937597
hsa-miR-3606-5p	1.16	0.34313	A	1.07	0.660731	B	0.91	0.616173	A
hsa-miR-3607-3p	1.08	0.670547		0.97	0.859448		0.9	0.588531
hsa-miR-3607-5p	0.98	0.929509		1.15	0.456439		1.19	0.392883
hsa-miR-3609	0.97	0.82911		1.02	0.920541		1.05	0.755998
hsa-miR-361-3p	1.12	0.529278		1.19	0.359239		1.07	0.708182
hsa-miR-361-5p	0.84	0.291587		0.97	0.862333		1.15	0.451697
hsa-miR-3610	0.88	0.423636		0.83	0.270844		0.94	0.725755
hsa-miR-3611	1	0.980976		0.95	0.756578	A	0.96	0.801664	A
hsa-miR-3612	0.87	0.319504		0.9	0.480264		1.03	0.833189
hsa-miR-3613-3p	1	0.981204		1.03	0.833145		1.04	0.839481
hsa-miR-3613-5p	1	0.981238		0.71	0.0769397		0.84	0.380065
hsa-miR-3614-3p	0.9	0.494744		1.06	0.729709		1.17	0.341209
hsa-miR-3614-5p	1.19	0.322206		0.82	0.292372		0.68	0.0468462
hsa-miR-3615	0.89	0.376691		1.06	0.68802		1.2	0.242389
hsa-miR-3616-3p	0.87	0.372326		0.96	0.810527		1.12	0.489778
hsa-miR-3616-5p	0.98	0.891309		0.87	0.357915	A	0.9	0.50978	A
hsa-miR-3617-3p	0.93	0.656138		0.94	0.722644		1.01	0.951327
hsa-miR-3617-5p	0.93	0.675344		1.1	0.571836		1.19	0.356439
hsa-miR-3618	1.15	0.407188		1.13	0.488883		0.99	0.944671
hsa-miR-3619-3p	0.96	0.784918		0.9	0.527215		0.93	0.693879
hsa-miR-3619-5p	0.99	0.926002		1.1	0.56686		1.12	0.467583
hsa-miR-362-3p	0.84	0.22208		1.07	0.637112		1.28	0.124261
hsa-miR-362-5p	1.27	0.0986799		1.09	0.592811		0.86	0.327746
hsa-miR-3620-3p	1.06	0.707756		1.18	0.282475		1.12	0.471193
hsa-miR-3620-5p	1.26	0.211043		1.06	0.750585		0.84	0.415557
hsa-miR-3621	0.86	0.404305		0.86	0.398938		0.98	0.934614
hsa-miR-3622a-3p	1.02	0.892357		0.85	0.400003		0.83	0.36313
hsa-miR-3622a-5p	1.07	0.657495		1.07	0.676485		1	0.994294
hsa-miR-3622b-3p	0.98	0.897635		1	0.990942		1.02	0.895287
hsa-miR-3622b-5p	0.87	0.280184	A	0.93	0.552512	A	1.05	0.691992	B
hsa-miR-363-3p	0.98	0.923		1.05	0.804136		1.07	0.746328
hsa-miR-363-5p	1.21	0.329436		0.81	0.281929		0.66	0.0531473
hsa-miR-3646	1.2	0.265116		1.22	0.256103		1.01	0.93505
hsa-miR-3648	1.12	0.506402		1.01	0.947016		0.9	0.562336
hsa-miR-3649	0.91	0.571347		0.93	0.670853		1.02	0.92046
hsa-miR-3650	1.04	0.850753		0.93	0.707004		0.89	0.581687
hsa-miR-3651	1.19	0.230631		1.32	0.0663245		1.12	0.47066
hsa-miR-3652	1.22	0.299507		1.08	0.680711		0.88	0.538496
hsa-miR-3653-3p	1.15	0.418839		0.97	0.843126		0.84	0.350114
hsa-miR-3653-5p	1.26	0.142791		1.1	0.552651		0.87	0.381799
hsa-miR-3654	0.8	0.167884		0.9	0.52093		1.13	0.442158
hsa-miR-3655	1.12	0.459478		0.94	0.725964		0.84	0.303362
hsa-miR-3656	1.07	0.69949		1.03	0.88135		0.97	0.849169
hsa-miR-3657	1.01	0.960515		1	0.991576		0.99	0.978364
hsa-miR-3658	1.1	0.632126		0.99	0.960041		0.9	0.625261
hsa-miR-3659	1.02	0.891905		1.1	0.591784		1.08	0.676687
hsa-miR-365a-3p	1	0.995088		1.15	0.474665		1.16	0.494122
hsa-miR-365a-5p	1.04	0.813623		0.93	0.672757		0.9	0.527673
hsa-miR-365b-3p	1.26	NA		1.07	NA		0.88	NA
hsa-miR-365b-5p	0.98	0.912619		1.05	0.780806		1.07	0.694055
hsa-miR-3660	1	0.984729		1.16	0.415047		1.26	0.275904
hsa-miR-3661	0.96	0.745484		0.81	0.15398		0.84	0.251172
hsa-miR-3662	0.89	0.512846		0.88	0.516659		0.99	0.967936
hsa-miR-3663-3p	1	0.983536		0.91	0.643898		0.89	0.558809
hsa-miR-3663-5p	0.84	0.17513		0.86	0.296887		1.03	0.846689
hsa-miR-3664-3p	1.2	0.330757		1.14	0.483797		0.94	0.779097
hsa-miR-3664-5p	1.15	0.471818		0.97	0.879272		0.84	0.433536
hsa-miR-3665	1.52	0.0202015		0.96	0.841954		0.61	0.0102772
hsa-miR-3666	0.9	0.520487		0.94	0.714401		1.04	0.828543
hsa-miR-3667-3p	1.17	0.346643		1.15	0.410154		0.99	0.944261
hsa-miR-3667-5p	0.83	0.227809		0.86	0.357206		1.03	0.850415
hsa-miR-3668	1.23	0.222199		1.4	0.0564449		1.17	0.345407
hsa-miR-3669	1.06	0.752352		1.08	0.670981		1.03	0.88811
hsa-miR-367-3p	0.96	0.712734	A	0.94	0.580475	A	0.98	0.863658	B
hsa-miR-367-5p	0.91	0.569683		0.94	0.710564		1.03	0.877419
hsa-miR-3670	0.94	0.702044		0.91	0.586252		0.96	0.842911
hsa-miR-3671	0.89	0.495761		1.05	0.791039		1.19	0.386176
hsa-miR-3672	1.02	0.905254		1.07	0.706463		1.05	0.793103
hsa-miR-3673	0.81	0.222955		1.08	0.623229		1.34	0.118817
hsa-miR-3674	0.97	0.881439		0.88	0.471397		0.89	0.524624
hsa-miR-3675-3p	1.05	0.68758		0.97	0.796244		0.92	0.548314
hsa-miR-3675-5p	0.99	0.933982		0.92	0.638285		0.93	0.687709
hsa-miR-3677-3p	1.07	0.684702		1.1	0.594175		1.03	0.886785
hsa-miR-3677-5p	1.1	0.551634		0.85	0.346086		0.77	0.150923
hsa-miR-3678-3p	0.91	0.558467		1.23	0.24008		1.37	0.089076
hsa-miR-3678-5p	0.79	0.162848		0.95	0.763333		1.19	0.358422
hsa-miR-3679-3p	1.13	0.480128		0.96	0.806401		0.84	0.378026
hsa-miR-3679-5p	1.08	0.685581		0.98	0.900998		0.9	0.595596
hsa-miR-3680-3p	1.03	0.868904		1.05	0.79211		1.02	0.907509
hsa-miR-3680-5p	1.13	0.467053		1.15	0.443549		1.02	0.922053
hsa-miR-3681-3p	0.92	0.62307		0.98	0.924427		1.07	0.705734
hsa-miR-3681-5p	0.94	0.748303		1.41	0.0766038		1.52	0.0463259
hsa-miR-3682-3p	1.01	0.965041		1.05	0.776757		1.04	0.817483
hsa-miR-3682-5p	0.81	0.253636		0.88	0.515375		1.08	0.720321
hsa-miR-3683	1.1	0.521779		1.14	0.421847		1.04	0.8336
hsa-miR-3684	0.98	0.907358		1.06	0.72943		1.09	0.629845
hsa-miR-3685	1.38	NA		0.96	NA		0.76	NA
hsa-miR-3686	1.01	0.950345		0.75	0.135766	A	0.75	0.169852	A
hsa-miR-3687	1.04	0.814357		1.02	0.909537		0.98	0.924894
hsa-miR-3688-3p	1.17	0.322822		1.02	0.912657	A	0.81	0.313759	A
hsa-miR-3688-5p	1.05	0.626631	A	1.05	0.605012	B	1.01	0.963882	A
hsa-miR-3689a-3p	1.02	0.742928	B	0.98	0.687732	B	0.95	0.467283	B
hsa-miR-3689a-5p	1.03	0.660171	B	1	0.948017	B	0.97	0.731936	B
hsa-miR-3689b-3p	0.81	0.183678		0.82	0.235031		1	0.978842
hsa-miR-3689b-5p	0.96	0.796232		0.81	0.224563	A	0.85	0.381492	A
hsa-miR-3689c	1.02	NA	B	0.96	NA	B	0.91	0.317686	B
hsa-miR-3689d	1.23	0.235572		1.13	0.506182		0.92	0.67659
hsa-miR-3689e	1.05	0.530444	B	1.02	0.805464	B	0.96	0.728764	B
hsa-miR-3689f	1.01	0.938734		1.16	0.401476		1.16	0.420145
hsa-miR-369-3p	0.95	0.768084		0.79	0.188123		0.82	0.297507
hsa-miR-369-5p	0.9	0.419079	A	0.95	0.695159	A	1.04	0.73727	B
hsa-miR-3690	1.05	0.710709		0.96	0.800575		0.92	0.571356
hsa-miR-3691-3p	0.79	0.0857094		0.86	0.294962		1.08	0.602658
hsa-miR-3691-5p	1.1	0.526449		0.91	0.550832		0.82	0.240573
hsa-miR-3692-3p	1.06	0.68918		0.83	0.2101		0.78	0.113071
hsa-miR-3692-5p	1.16	0.407066		0.95	0.799842		0.82	0.285175
hsa-miR-370-3p	1.01	0.939545		0.72	0.0479815		0.7	0.0430317
hsa-miR-370-5p	0.97	0.872404		0.88	0.490675		0.9	0.60917
hsa-miR-3713	0.67	0.026164		0.79	0.210029		1.16	0.48566
hsa-miR-3714	0.96	0.620804	A	1	0.955083	A	1.05	0.601288	B
hsa-miR-371a-3p	1	0.99199		0.96	0.84482		0.96	0.854428
hsa-miR-371a-5p	1.11	0.232833	A	1.04	0.597311	B	0.93	0.583157	A
hsa-miR-371b-3p	0.97	0.888509		1.04	0.8556		1.06	0.776877
hsa-miR-371b-5p	1.14	0.481925		1.06	0.750854		0.93	0.73787
hsa-miR-372-3p	0.84	0.303395		0.91	0.57444		1.08	0.682787
hsa-miR-372-5p	0.78	0.194261		0.81	0.284632		1.03	0.898324
hsa-miR-373-3p	1.31	0.0998979		1.3	0.124967		1	0.989964
hsa-miR-373-5p	1.15	0.438801		1.09	0.639563		0.95	0.802017
hsa-miR-374a-3p	0.95	0.71303		1.07	0.645141		1.14	0.429912
hsa-miR-374a-5p	1.24	0.254485		1.31	0.149459		1.08	0.706895
hsa-miR-374b-3p	0.76	0.0961752		0.85	0.33641		1.1	0.612589
hsa-miR-374b-5p	1.04	0.772852		1.04	0.809095	A	0.99	0.969836	A
hsa-miR-374c-5p	1.08	0.676117		1.09	0.617899		1.02	0.9295
hsa-miR-375	1.05	0.772811		0.92	0.628126		0.86	0.401812
hsa-miR-376a-2-5p	0.92	0.419673	A	0.93	0.476277	A	1.01	0.947114	B
hsa-miR-376a-3p	0.93	0.630345		1.02	0.916694		1.09	0.620812
hsa-miR-376a-5p	0.75	0.0529149		1.13	0.428976		1.51	0.00688766
hsa-miR-376b-3p	0.95	0.539358	A	0.96	0.54839	A	1	0.99712	B
hsa-miR-376b-5p	1.01	0.944201		0.95	0.762754		0.93	0.727268
hsa-miR-376c-3p	1.29	0.154125		1.04	0.816501		0.79	0.176061
hsa-miR-376c-5p	0.94	0.758867		1.03	0.876608		1.09	0.685453
hsa-miR-377-3p	0.99	0.941052		0.93	0.526995	A	0.94	0.635131	A
hsa-miR-377-5p	1.12	0.434831		1.08	0.604524		0.97	0.828486
hsa-miR-378a-3p	1.07	0.514845	A	1.05	0.610157	B	0.98	0.900997	A
hsa-miR-378a-5p	1.16	0.377839		1.04	0.833883		0.89	0.518964
hsa-miR-378b	1.27	0.181633		1.13	0.525784		0.88	0.512594
hsa-miR-378c	1.05	0.797533		0.94	0.762478		0.9	0.598839
hsa-miR-378d	0.96	0.802188		1.1	0.595899		1.16	0.472824
hsa-miR-378e	1.24	0.250891		1.26	0.219956		1.03	0.872013
hsa-miR-378f	1.01	0.978998		0.94	0.744612		0.93	0.740658
hsa-miR-378g	0.94	0.722233		0.91	0.59883		0.96	0.834918
hsa-miR-378h	1.2	0.336315		0.94	0.749237		0.76	0.146161
hsa-miR-378i	1.11	0.541968		1.13	0.490163		1.02	0.901195
hsa-miR-378j	1.11	0.584953		1.01	0.958822		0.91	0.598287
hsa-miR-379-3p	0.94	0.739976		1.01	0.94863		1.08	0.724712
hsa-miR-379-5p	0.92	0.57635		1.31	0.0954694		1.45	0.0262108
hsa-miR-380-3p	1.15	0.450651		1.04	0.827466		0.9	0.59735
hsa-miR-380-5p	1.05	0.805691		1.22	0.30231		1.18	0.427851
hsa-miR-381-3p	1.04	0.820818		0.83	0.310703	A	0.79	0.265833	A
hsa-miR-381-5p	0.91	0.591491		1.01	0.93777		1.11	0.579502
hsa-miR-382-3p	1.14	0.439278		1.07	0.707356		0.94	0.691623
hsa-miR-382-5p	0.92	0.502885		0.9	0.435592		0.98	0.862561
hsa-miR-383-3p	0.87	0.369195		1.14	0.407006		1.32	0.0847233
hsa-miR-383-5p	1.4	NA		0.98	NA		0.73	NA
hsa-miR-384	1.08	0.657692		0.99	0.963928		0.91	0.598209
hsa-miR-3907	1.04	0.815082		0.97	0.834115		0.93	0.675768
hsa-miR-3908	1.56	0.0217787		1.13	0.536399		0.8	0.30425
hsa-miR-3909	1.01	0.965602		0.62	0.0145563		0.62	0.0250148
hsa-miR-3910	1.13	0.295683		1.14	0.304867		1.01	0.954685
hsa-miR-3911	0.93	0.641309		1.01	0.964858		1.08	0.635518
hsa-miR-3912-3p	1.06	NA	B	1	NA	C	0.95	NA	B
hsa-miR-3912-5p	1	0.984973		0.97	0.838502		0.97	0.851691
hsa-miR-3913-3p	0.81	0.245548		1.22	0.272137		1.53	0.0300151
hsa-miR-3913-5p	1.27	0.0291397	A	1	0.978288	C	0.76	0.0655006	A
hsa-miR-3914	0.96	0.80209		0.92	0.608784		0.95	0.776938
hsa-miR-3915	0.87	0.458867		0.97	0.885989		1.13	0.559103
hsa-miR-3916	1	0.97554		1.21	0.233837		1.21	0.258516
hsa-miR-3917	0.96	0.802389		0.86	0.399722		0.89	0.570193
hsa-miR-3918	1.36	0.111803		1.42	0.0726121		1.06	0.775542
hsa-miR-3919	0.94	0.720054		0.87	0.431665		0.92	0.665306
hsa-miR-3920	1.24	0.205797		1.09	0.626454		0.88	0.478279
hsa-miR-3921	0.95	0.803816		0.88	0.496244		0.92	0.688988
hsa-miR-3922-3p	1.26	0.189974		1.17	0.396186		0.93	0.703525
hsa-miR-3922-5p	1.37	0.0782387		0.97	0.88981		0.71	0.0748418
hsa-miR-3923	1.06	0.745602		1.31	0.126437		1.26	0.194695
hsa-miR-3924	1.09	0.637965		1.23	0.280991		1.14	0.545823
hsa-miR-3925-3p	0.97	0.893769		0.82	0.295184	A	0.84	0.397492	A
hsa-miR-3925-5p	0.96	0.796544		1.06	0.722295		1.12	0.537277
hsa-miR-3926	0.86	0.328284		0.9	0.470744	A	1.03	0.861554
hsa-miR-3927-3p	0.87	0.354215		1.04	0.824792		1.19	0.293129
hsa-miR-3927-5p	0.97	0.865286		1.05	0.806786		1.09	0.69913
hsa-miR-3928-3p	1.1	0.507737		1.17	0.312122		1.07	0.699556
hsa-miR-3928-5p	0.98	0.896365		1.01	0.93673		1.03	0.850102
hsa-miR-3929	1.04	0.826992		1.16	0.435861		1.12	0.574407
hsa-miR-3934-3p	1.02	0.91076		0.75	0.128529		0.73	0.121255
hsa-miR-3934-5p	0.93	0.586237		0.93	0.628804		1	0.995092
hsa-miR-3935	1.08	0.585565		0.86	0.306091		0.79	0.131661
hsa-miR-3936	0.86	0.336085		0.65	0.00888702		0.74	0.0832922
hsa-miR-3937	1	0.987205		0.79	0.175684		0.78	0.182726
hsa-miR-3938	0.84	0.230156		0.81	0.159827		0.95	0.75303
hsa-miR-3939	1.17	0.334437		1.25	0.1805		1.08	0.648869
hsa-miR-3940-3p	1.02	0.889102		1.01	0.927189		0.99	0.962102
hsa-miR-3940-5p	1.12	0.453304		0.8	0.185511		0.71	0.0480873
hsa-miR-3941	1.02	0.923829		1.05	0.790645		1.03	0.861521
hsa-miR-3942-3p	1.49	0.0373601		1.16	0.451493		0.78	0.216726
hsa-miR-3942-5p	0.83	0.298961		0.84	0.341114		1	0.99204
hsa-miR-3943	0.85	0.230484		1	0.990759		1.18	0.282366
hsa-miR-3944-3p	0.89	0.490806		1.09	0.630279		1.25	0.228752
hsa-miR-3944-5p	1	0.976756		0.96	0.786594		0.96	0.799482
hsa-miR-3945	1.35	0.0599554		1.19	0.29325		0.89	0.480276
hsa-miR-3960	1.16	0.384794		0.82	0.26477		0.69	0.0388236
hsa-miR-3972	1.03	0.828761		1.17	0.283598		1.14	0.397524
hsa-miR-3973	0.98	0.825343	B	1.04	0.65066	B	1.08	0.537111	B
hsa-miR-3974	0.92	0.621558		0.97	0.851225		1.06	0.759944
hsa-miR-3975	1.08	0.63888		0.69	0.0211768	A	0.72	0.0390055	A
hsa-miR-3976	0.99	0.951086		1.01	0.929756		1.03	0.88099
hsa-miR-3977	0.89	0.461447		0.86	0.378842		0.96	0.831433
hsa-miR-3978	0.78	0.117515		0.76	0.100781		0.96	0.822348
hsa-miR-409-3p	1.05	0.768319		1	0.982378		0.95	0.767355
hsa-miR-409-5p	0.9	0.541052		0.95	0.783926		1.06	0.741771
hsa-miR-410-3p	0.83	0.284098		1.12	0.495015		1.14	0.334674
hsa-miR-410-5p	1.11	0.566777		0.96	0.807622		0.85	0.350491
hsa-miR-411-3p	0.87	0.364981		1.04	0.795485		1.2	0.275583
hsa-miR-411-5p	0.93	0.69298		0.83	0.314124		0.88	0.516246
hsa-miR-412-3p	1.46	0.020287		1.1	0.585649		0.75	0.103324
hsa-miR-412-5p	1.21	0.28221		1.3	0.146785		1.09	0.645172
hsa-miR-421	1.06	0.760966		0.99	0.966775		0.94	0.74549
hsa-miR-422a	1.26	0.184547		1.41	0.0567765		1.14	0.483835
hsa-miR-423-3p	1.1	0.555129		1.13	0.477383		1.03	0.857789
hsa-miR-423-5p	0.88	0.478108		1.41	0.070675		1.64	0.0133153
hsa-miR-424-3p	0.98	0.928304		0.91	0.602014	A	0.93	0.711946	A
hsa-miR-424-5p	1.16	0.422832		0.93	0.696029		0.78	0.194854
hsa-miR-425-3p	0.99	0.926526		1.1	0.570045		1.12	0.50836
hsa-miR-425-5p	0.93	0.674348		0.96	0.798706		1.02	0.915277
hsa-miR-4251	0.7	0.0600523		1.26	0.232918		2	0.000204031
hsa-miR-4252	1.13	0.421753		0.83	0.254499		0.72	0.052127
hsa-miR-4253	0.89	0.544963		1.08	0.667405		1.23	0.307508
hsa-miR-4254	1.19	0.180783		1.05	0.719664		0.89	0.401557
hsa-miR-4255	0.92	0.602905		1.08	0.63791		1.19	0.334905
hsa-miR-4256	0.89	0.567307		0.78	0.189661		0.85	0.450509
hsa-miR-4257	0.96	0.760877		1.09	0.563677		1.15	0.379816
hsa-miR-4258	0.81	0.24299		0.85	0.388859		1.05	0.799973
hsa-miR-4259	0.88	0.290236		0.89	0.372561		1.01	0.942731
hsa-miR-4260	0.97	0.851769		0.84	0.297333		0.86	0.396848
hsa-miR-4261	1.32	0.112398		1.26	0.199417		0.97	0.857213
hsa-miR-4262	1.02	0.904518		1.22	0.235739		1.2	0.28493
hsa-miR-4263	1.36	0.113004		1.22	0.308699		0.88	0.514101
hsa-miR-4264	0.98	0.921011		1	0.991573		1.01	0.955671
hsa-miR-4265	1.02	0.871232		0.99	0.968538		0.96	0.83125
hsa-miR-4266	0.93	0.692696		1.04	0.83648		1.11	0.572926
hsa-miR-4267	0.94	0.714335		0.81	0.221073		0.86	0.38137
hsa-miR-4268	0.94	0.678198		0.88	0.407468		0.93	0.663639
hsa-miR-4269	1.1	0.560005		0.92	0.645948		0.84	0.313836
hsa-miR-4270	1.08	0.644252		0.99	0.935018		0.91	0.628799
hsa-miR-4271	0.92	0.619222		1.08	0.643485		1.19	0.317918
hsa-miR-4272	1.29	0.0858323		1.09	0.59062		0.85	0.298168
hsa-miR-4273	0.82	0.239634		0.97	0.879698		1.19	0.323695
hsa-miR-4274	1.09	0.551455		0.98	0.876336		0.89	0.497219
hsa-miR-4275	1.08	0.637331		1.2	0.269595		1.12	0.50898
hsa-miR-4276	0.99	0.930721	A	0.95	0.609175	A	0.96	0.673832	B
hsa-miR-4277	1.01	0.957371		0.95	0.779623		0.93	0.743237
hsa-miR-4278	0.9	0.604936		0.68	0.0453801	A	0.75	0.183375	A
hsa-miR-4279	0.92	0.579024		1.04	0.794835		1.13	0.43608
hsa-miR-4280	0.96	0.809172		0.86	0.375735		0.9	0.581473
hsa-miR-4281	0.86	0.303519		0.71	0.0363032		0.82	0.25528
hsa-miR-4282	1.02	0.90388		1.12	0.470238		1.1	0.561378
hsa-miR-4283	1.12	0.414321		0.84	0.199707	A	0.7	0.0300735	A
hsa-miR-4284	0.93	0.610152		0.83	0.262038		0.89	0.481005
hsa-miR-4285	1.03	0.860171		0.92	0.625992		0.89	0.530788
hsa-miR-4286	1.01	0.935784		0.77	0.131062		0.73	0.0644783
hsa-miR-4287	0.82	0.264232		0.77	0.172494		0.94	0.74781
hsa-miR-4288	0.82	0.140878		0.84	0.23956		1.03	0.854738
hsa-miR-4289	1.2	0.316611	A	1.22	0.239647	A	1.05	0.810828
hsa-miR-429	1.18	0.385558		1.07	0.738735		0.9	0.612215
hsa-miR-4290	0.69	0.0285026		0.93	0.694083		1.37	0.072455
hsa-miR-4291	1.01	0.961882		0.92	0.675078		0.91	0.652135
hsa-miR-4292	0.84	0.345585		0.9	0.558114		1.06	0.769365
hsa-miR-4293	0.98	0.864892		1.24	0.157509		1.28	0.129937
hsa-miR-4294	1.34	NA		1	NA		0.8	NA
hsa-miR-4295	0.87	0.398044		0.83	0.239851	A	0.95	0.759031	A
hsa-miR-4296	0.93	0.707769		1.08	0.647129		1.16	0.460899
hsa-miR-4297	1.01	0.93159		0.99	0.954363		0.97	0.892574
hsa-miR-4298	1.07	0.69259		0.71	0.0524046		0.66	0.0227664
hsa-miR-4299	1.08	0.664122		1.12	0.549295		1.04	0.849814
hsa-miR-4300	1.1	0.504777		1.11	0.505608		1.01	0.958297
hsa-miR-4301	1.11	0.594724		0.96	0.83556		0.85	0.431919
hsa-miR-4302	0.87	0.28381		0.96	0.795459		1.11	0.47696
hsa-miR-4303	0.99	0.927025		1.05	0.744891		1.06	0.695491
hsa-miR-4304	1.69	0.00621345		0.95	0.791962		0.55	0.00451687
hsa-miR-4305	1.14	0.350243		1.15	0.343657		1.01	0.925056
hsa-miR-4306	0.91	0.638564		0.89	0.539645		0.97	0.875601
hsa-miR-4307	1.33	0.141841		1.25	0.244449		0.97	0.88019
hsa-miR-4308	1.03	0.883998		1.22	0.27189		1.21	0.315129
hsa-miR-4309	0.86	0.396068		0.97	0.88195		1.13	0.529827
hsa-miR-431-3p	0.99	0.9383		1.04	0.790751		1.06	0.740604
hsa-miR-431-5p	1.06	0.716286		1.04	0.822745		0.98	0.906469
hsa-miR-4310	1.03	0.851075		1.11	0.550251		1.08	0.673856
hsa-miR-4311	0.93	0.62723		1.04	0.805697		1.12	0.493722
hsa-miR-4312	1.06	0.700898		0.94	0.680412		0.88	0.423388
hsa-miR-4313	1.23	0.248077		0.98	0.914756		0.71	0.115173
hsa-miR-4314	0.97	0.88322		0.82	0.314898		0.85	0.448488
hsa-miR-4315	1.08	0.665255		1.03	0.874777		0.95	0.789091
hsa-miR-4316	1.21	0.153073		1.22	0.166769		1.01	0.941096
hsa-miR-4317	1.09	0.572814		0.85	0.292879		0.77	0.124498
hsa-miR-4318	1.09	0.402094	A	1.02	0.837586	B	0.92	0.541141	A
hsa-miR-4319	1.04	0.732771		1.01	0.884007		0.98	0.860988
hsa-miR-432-3p	1.19	0.291117		1.19	0.316898		1.01	0.977755
hsa-miR-432-5p	1.27	NA		0.99	NA		0.8	NA
hsa-miR-4320	0.9	0.593943		1.11	0.592644		1.23	0.327055
hsa-miR-4321	0.87	0.401948		0.97	0.855939		1.11	0.585109
hsa-miR-4322	1.07	0.583704		1.06	0.698489		0.98	0.911224
hsa-miR-4323	1.04	0.822678		1.12	0.521052		1.09	0.635774
hsa-miR-4324	0.72	0.0197339		0.93	0.613046		1.28	0.108776
hsa-miR-4325	1.14	0.396813		1	0.988159		0.87	0.440753
hsa-miR-4326	1.25	0.230341		0.96	0.812409		0.76	0.169908
hsa-miR-4327	0.98	0.866744		0.97	0.854748		1	0.978022
hsa-miR-4328	1.33	0.13548		1.12	0.566903		0.84	0.394955
hsa-miR-4329	1.19	0.328702		1.43	0.0481569		1.23	0.26794
hsa-miR-433-3p	0.84	0.277297		1.03	0.880025		1.24	0.206453
hsa-miR-433-5p	1.47	NA		1.01	NA		0.74	NA
hsa-miR-4330	1.08	0.679624		0.95	0.78309		0.88	0.516253
hsa-miR-4417	0.92	0.535151		0.93	0.6326		1.01	0.934468
hsa-miR-4418	1.1	0.621936		1.12	0.548724		1.03	0.8837
hsa-miR-4419a	1.47	0.0446658		1.12	0.541736		0.71	0.102335
hsa-miR-4419b	1.36	0.0586616		1.18	0.328502		0.87	0.452552
hsa-miR-4420	0.89	0.398068		0.96	0.787195		1.08	0.626196
hsa-miR-4421	1.14	0.450659		0.99	0.962355		0.87	0.43288
hsa-miR-4422	0.99	0.973056		1.02	0.903527		1.03	0.876706
hsa-miR-4423-3p	0.92	0.614823		1.06	0.723577		1.15	0.387297
hsa-miR-4423-5p	1.16	0.312948		1.01	0.966008		0.87	0.374564
hsa-miR-4424	1.16	0.422966		1.05	0.8044		0.86	0.498814
hsa-miR-4425	1.27	0.160235		1.2	0.297922		0.95	0.777759
hsa-miR-4426	1.12	0.503328		1.18	0.331329		1.13	0.548464
hsa-miR-4427	1.33	NA		0.95	NA		0.75	NA
hsa-miR-4428	0.91	0.573744		1.11	0.532532		1.23	0.252147
hsa-miR-4429	1.05	0.778629		1.03	0.869912		0.98	0.903492
hsa-miR-4430	1.04	0.828317		1.03	0.869375		0.99	0.973427
hsa-miR-4431	1.02	0.928104		0.88	0.485845		0.86	0.440905
hsa-miR-4432	0.88	0.455739		0.76	0.125252		0.85	0.391776
hsa-miR-4433a-3p	0.97	0.660889	B	0.99	0.818834	B	1.02	0.819791	B
hsa-miR-4433a-5p	0.94	0.746262		1.03	0.894569		1.09	0.684078
hsa-miR-4433b-3p	1.1	0.510654		1.19	0.266924		1.09	0.599798
hsa-miR-4433b-5p	0.98	0.908087		0.95	0.78294		0.97	0.867902
hsa-miR-4434	1.02	0.919347		1.18	0.384592		1.19	0.371587
hsa-miR-4435	1.17	0.327927		0.8	0.190634		0.68	0.0310456
hsa-miR-4436a	1	0.994304		1.04	0.826325		1.05	0.837117
hsa-miR-4436b-3p	1.1	0.507342		1.01	0.935784		0.92	0.603993
hsa-miR-4436b-5p	0.69	0.0135772		0.82	0.209221		1.18	0.312859
hsa-miR-4437	0.99	0.962403		1.15	0.447472		1.17	0.418149
hsa-miR-4438	1.17	0.342437		1.22	0.249976		1.05	0.787202
hsa-miR-4439	1.02	0.917527		1.2	0.351173		1.19	0.409296
hsa-miR-4440	0.87	0.408411		0.97	0.843835		1.11	0.528316
hsa-miR-4441	1.02	0.900122		1.03	0.880305		1.01	0.979139
hsa-miR-4442	1.14	0.442692		1.03	0.853712		0.91	0.598795
hsa-miR-4443	1.09	0.512385		1.14	0.351538		1.05	0.751558
hsa-miR-4444	0.8	0.153679		0.89	0.467163		1.1	0.582562
hsa-miR-4445-3p	1.21	0.322234		0.96	0.816798		0.79	0.274591
hsa-miR-4445-5p	0.98	0.913838		1.15	0.462776		1.18	0.428294
hsa-miR-4446-3p	1	0.983857	B	0.98	0.802688	B	0.98	0.825353	B
hsa-miR-4446-5p	0.97	0.851803		1.21	0.265691		1.25	0.196368
hsa-miR-4447	1.72	0.00444705		0.84	0.377048		0.47	0.000339513
hsa-miR-4448	1	0.97692		0.91	0.549415		0.92	0.560157
hsa-miR-4449	1.23	0.282805		0.83	0.349985		0.66	0.0488763
hsa-miR-4450	1.06	0.751656		1.26	0.223068		1.22	0.308803
hsa-miR-4451	1.05	0.765356		0.98	0.901282		0.94	0.676915
hsa-miR-4452	1.02	0.899376		1.1	0.636149		1.08	0.684958
hsa-miR-4453	1.1	0.605119		0.97	0.889825		0.89	0.562357
hsa-miR-4454	1.29	0.136297		0.88	0.49685		0.68	0.0401363
hsa-miR-4455	1.21	0.30411		1.16	0.427359		0.97	0.873586
hsa-miR-4456	0.81	0.222025		1.07	0.690821		1.34	0.102802
hsa-miR-4457	1.15	0.327101		1.02	0.904291		0.89	0.465803
hsa-miR-4458	1.26	0.096258		1.12	0.444616		0.89	0.429265
hsa-miR-4459	0.74	0.0431182		0.92	0.57711		1.25	0.128895
hsa-miR-4460	1.1	0.56131		0.81	0.251633		0.72	0.0636287
hsa-miR-4461	1.12	0.427934		1.1	0.522347		0.99	0.92596
hsa-miR-4462	0.95	0.741549		0.96	0.768139		1	0.99841
hsa-miR-4463	1.07	0.667813		0.89	0.515169		0.83	0.3054
hsa-miR-4464	0.89	0.43756		0.8	0.164764		0.89	0.476416
hsa-miR-4465	1.17	0.360944		1.14	0.488091		0.97	0.872567
hsa-miR-4466	1.13	0.486544		0.89	0.505243		0.77	0.17169
hsa-miR-4467	0.96	0.836508		1.07	0.733077		1.11	0.602129
hsa-miR-4468	1.03	0.868539		0.98	0.91368		0.96	0.805268
hsa-miR-4469	1.16	0.361513		1.06	0.741773		0.91	0.592406
hsa-miR-4470	1.08	0.590228		1.06	0.706802		0.98	0.906395
hsa-miR-4471	0.93	0.657704		0.89	0.490564		0.95	0.768401
hsa-miR-4472	0.96	0.832294		0.8	0.226125		0.82	0.32011
hsa-miR-4473	0.88	0.453862		0.88	0.469268		0.99	0.977317
hsa-miR-4474-3p	0.94	0.729967		0.8	0.182301	A	0.86	0.383086	A
hsa-miR-4474-5p	0.96	0.801404		1.1	0.601506		1.16	0.422517
hsa-miR-4475	1.22	0.257223		0.8	0.234194		0.65	0.0303201
hsa-miR-4476	1.04	0.791545		1	0.997699		0.96	0.806664
hsa-miR-4477a	0.91	0.608876		0.81	0.263781		0.87	0.4419
hsa-miR-4477b	1.15	0.483693		0.82	0.299407		0.72	0.121818
hsa-miR-4478	1.09	0.620314		1.26	0.206712		1.18	0.371199
hsa-miR-4479	0.94	0.667947		0.98	0.87035		1.04	0.818788
hsa-miR-448	0.88	0.495671		1.01	0.961115		1.13	0.538938
hsa-miR-4480	1.19	0.235795		1.07	0.670872		0.9	0.508096
hsa-miR-4481	1.03	0.843728		0.97	0.87727		0.94	0.734796
hsa-miR-4482-3p	1.03	0.849808		0.86	0.370278		0.84	0.300726
hsa-miR-4482-5p	1.15	0.46657		0.89	0.532422		0.76	0.179863
hsa-miR-4483	0.89	0.529966		0.85	0.38304		0.95	0.809679
hsa-miR-4484	0.82	0.259054		0.89	0.521413		1.09	0.652346
hsa-miR-4485-3p	1.17	0.383949		0.89	0.545703		0.75	0.14712
hsa-miR-4485-5p	1.03	0.851628		0.92	0.648353		0.89	0.510902
hsa-miR-4486	0.96	0.836593		0.93	0.72535		0.96	0.822107
hsa-miR-4487	0.77	0.129557		0.83	0.292223		1.07	0.71642
hsa-miR-4488	1.14	0.447784		1.12	0.508559		0.99	0.949991
hsa-miR-4489	1.22	0.274155		1.1	0.603124		0.9	0.579703
hsa-miR-4490	1.01	0.944792		0.95	0.778056		0.93	0.744378
hsa-miR-4491	1.04	0.791439		1.2	0.281393		1.16	0.394261
hsa-miR-4492	1.31	NA		0.96	NA		0.76	NA
hsa-miR-4493	0.86	0.367657		0.97	0.853371		1.12	0.533619
hsa-miR-4494	0.95	0.76265		1.04	0.817362		1.1	0.601824
hsa-miR-4495	0.99	0.936708		0.79	0.16222		0.79	0.18688
hsa-miR-4496	0.91	0.572067		0.98	0.922712		1.09	0.630816
hsa-miR-4497	1.09	0.631016		0.97	0.881766		0.89	0.549452
hsa-miR-4498	0.95	0.763891		1.12	0.508651		1.19	0.330832
hsa-miR-4499	1.06	0.697734		1.18	0.332539		1.11	0.552774
hsa-miR-449a	0.96	0.785425		1.01	0.950286		1.05	0.75568
hsa-miR-449b-3p	0.8	0.141743		0.83	0.243444		1.03	0.840273
hsa-miR-449b-5p	1	0.983812		1.18	0.304352		1.18	0.339832
hsa-miR-449c-3p	0.92	0.588419		1.22	0.221493		1.34	0.0917338
hsa-miR-449c-5p	1.06	0.747633		0.9	0.552909		0.85	0.400893
hsa-miR-4500	1.07	0.670935		1.08	0.635827		1.02	0.937119
hsa-miR-4501	0.8	0.225366		0.96	0.826126		1.22	0.32021
hsa-miR-4502	1.09	0.601504		0.91	0.565366		0.84	0.340458
hsa-miR-4503	0.91	0.613683		1.04	0.822616		1.14	0.519681
hsa-miR-4504	1.07	0.72053		0.83	0.346439		0.78	0.237913
hsa-miR-4505	1.14	0.402197		0.98	0.919413		0.86	0.377748
hsa-miR-4506	1.08	0.682638		0.94	0.765592		0.93	0.682119
hsa-miR-4507	0.94	0.71531		1.05	0.775618		1.12	0.536725
hsa-miR-4508	1.14	0.505035		0.94	0.731219		0.9	0.565825
hsa-miR-4509	0.88	0.491923		1.04	0.820677		1.19	0.418596
hsa-miR-450a-1-3p	1.18	0.328643		1.12	0.535431		0.94	0.739494
hsa-miR-450a-2-3p	0.87	0.323591		1.02	0.870902		1.17	0.306805
hsa-miR-450a-5p	0.78	0.171265		0.9	0.552623		1.14	0.496625
hsa-miR-450b-3p	1.03	0.844403		0.92	0.601314		0.89	0.50839
hsa-miR-450b-5p	0.92	0.643205		0.9	0.599163		0.98	0.921474
hsa-miR-4510	1.2	0.283534		0.99	0.938411		0.82	0.275858
hsa-miR-4511	1.08	0.681104		0.88	0.500849		0.8	0.300634
hsa-miR-4512	1.06	0.710634		1.01	0.955088		0.95	0.744295
hsa-miR-4513	0.78	0.163062		1.24	0.236031		1.65	0.0057963
hsa-miR-4514	1.22	0.29591		1.17	0.416324		0.97	0.864071
hsa-miR-4515	1.14	0.410265		0.91	0.565035		0.77	0.11179
hsa-miR-4516	1.06	0.679075		1.03	0.834746		0.97	0.867597
hsa-miR-4517	1.03	0.885569		1.11	0.580454		1.04	0.824194
hsa-miR-4518	0.74	0.082574		0.89	0.511086		1.22	0.219506
hsa-miR-4519	0.88	0.462713		0.96	0.828163		1.09	0.671137
hsa-miR-451a	0.72	0.0542536		1.24	0.215075		1.75	0.00222437
hsa-miR-451b	0.89	0.512787		1.19	0.329623		1.36	0.107115
hsa-miR-452-3p	1.2	0.329499		1.19	0.351256		1	0.990739
hsa-miR-452-5p	0.88	0.453088		1.21	0.258427		1.38	0.0779147
hsa-miR-4520-2-3p	0.93	0.655277		0.92	0.600814		0.99	0.930781
hsa-miR-4520-3p	0.95	0.757582		0.82	0.283422		0.86	0.466789
hsa-miR-4520-5p	0.93	0.563595		0.9	0.345863	A	0.96	0.728607	A
hsa-miR-4521	1.05	0.774039		0.85	0.361739		0.8	0.220872
hsa-miR-4522	0.98	0.915308		1.02	0.90574		1.04	0.82171
hsa-miR-4523	0.99	0.933409		0.96	0.792496		0.97	0.854854
hsa-miR-4524a-3p	1.1	0.541343		1.35	0.0649002		1.24	0.216542
hsa-miR-4524a-5p	0.99	0.932679		0.9	0.48657		0.9	0.535441
hsa-miR-4524b-3p	1.02	0.894179		1	0.988256		0.98	0.889282
hsa-miR-4524b-5p	1.16	0.355796		1.02	0.918734		0.87	0.452733
hsa-miR-4525	1.08	0.688308		0.94	0.769205		0.87	0.523858
hsa-miR-4526	1.28	0.186162		1.04	0.84112		0.8	0.274061
hsa-miR-4527	1.05	0.790501		1.11	0.592779		1.07	0.746755
hsa-miR-4528	0.83	0.294534		1.12	0.530306		1.39	0.0867572
hsa-miR-4529-3p	1.29	0.155392		1.1	0.61558		0.85	0.403948
hsa-miR-4529-5p	1.28	0.122185		1.24	0.211954		0.97	0.854755
hsa-miR-4530	1.24	0.210539		1.02	0.921425		0.81	0.265273
hsa-miR-4531	1.04	0.836842		1.31	0.13713		1.28	0.204979
hsa-miR-4532	0.79	0.160362		0.85	0.37289		1.08	0.697131
hsa-miR-4533	1	0.979663		1.05	0.758097		1.05	0.741994
hsa-miR-4534	1.14	0.372001		1.08	0.605814		0.95	0.762968
hsa-miR-4535	1.04	0.820515		1.1	0.564852		1.07	0.706307
hsa-miR-4536-3p	1.06	NA	B	1	NA	C	0.95	0.479176	B
hsa-miR-4536-5p	1	0.980668	B	0.97	0.578857	B	0.95	0.479176	B
hsa-miR-4537	1.2	0.241095		1.12	0.481313		0.94	0.698281
hsa-miR-4538	0.95	0.746741		0.96	0.808886		1.01	0.950628
hsa-miR-4539	1.02	0.8784		1.15	0.356438		1.13	0.442673
hsa-miR-454-3p	1.02	0.905836		1.03	0.859038		1.01	0.948643
hsa-miR-454-5p	1.13	0.502575		1.24	0.252205		1.11	0.615301
hsa-miR-4540	0.74	0.0542026		0.92	0.617654		1.26	0.189994
hsa-miR-455-3p	1.06	0.670382	A	1.05	0.734166	B	0.99	0.940108	A
hsa-miR-455-5p	1.43	NA		0.98	NA		0.68	NA
hsa-miR-4632-3p	1.03	0.871626		1.13	0.480801		1.11	0.564299
hsa-miR-4632-5p	1.18	0.26109		1.02	0.88645		0.87	0.398284
hsa-miR-4633-3p	1.12	0.433819		1.29	0.0979585		1.16	0.36377
hsa-miR-4633-5p	0.99	0.946163		0.92	0.491153	A	0.93	0.596008	A
hsa-miR-4634	1.01	0.96436		0.93	0.615946		0.92	0.596321
hsa-miR-4635	1.07	0.635606		1.03	0.8339		0.96	0.808989
hsa-miR-4636	0.99	0.960019		1.03	0.857386		1.04	0.811206
hsa-miR-4637	0.9	0.570477		0.97	0.857988		1.08	0.734603
hsa-miR-4638-3p	1.06	0.674252		0.95	0.715639		0.89	0.466621
hsa-miR-4638-5p	0.73	0.0432074		0.91	0.551633		1.25	0.205242
hsa-miR-4639-3p	0.82	0.251879		0.82	0.284048		1	0.986252
hsa-miR-4639-5p	1.01	0.976873		0.87	0.455094		0.86	0.45999
hsa-miR-4640-3p	1.04	0.800463		0.73	0.0661495		0.69	0.0378746
hsa-miR-4640-5p	1.1	0.584188		1.03	0.855404		0.93	0.712106
hsa-miR-4641	1.01	0.951914		1.11	0.538945		1.1	0.621911
hsa-miR-4642	1.12	0.507017		0.97	0.843452		0.86	0.399635
hsa-miR-4643	0.77	0.171838		0.94	0.759784		1.2	0.373741
hsa-miR-4644	0.78	0.0834878		0.87	0.360458		1.12	0.501933
hsa-miR-4645-3p	0.98	0.904933		1.26	0.205553		1.31	0.169343
hsa-miR-4645-5p	0.89	0.527695		0.98	0.916174		1.09	0.68723
hsa-miR-4646-3p	1.27	0.108193		1.19	0.270321		0.94	0.709745
hsa-miR-4646-5p	1.14	0.450995		1.04	0.815109		0.92	0.654124
hsa-miR-4647	1.01	0.970912		1.15	0.375047		1.15	0.399149
hsa-miR-4648	1.03	0.870672		0.89	0.47988		0.86	0.400706
hsa-miR-4649-3p	0.91	0.545395		0.92	0.626074		1.01	0.958875
hsa-miR-4649-5p	0.85	0.363095		0.89	0.536745		1.06	0.731839
hsa-miR-4650-3p	1.39	0.0604281		1.21	0.303419		0.87	0.461438
hsa-miR-4650-5p	0.96	0.774409		1.17	0.335639		1.23	0.227862
hsa-miR-4651	0.83	0.22653		0.91	0.588145		1.1	0.582635
hsa-miR-4652-3p	0.91	0.544653		1.01	0.945465		1.12	0.528679
hsa-miR-4652-5p	0.79	0.130835		0.82	0.238636		1.04	0.799008
hsa-miR-4653-3p	1.24	0.16005		1.08	0.624383		0.87	0.425211
hsa-miR-4653-5p	1.02	0.906281		1	0.99667		0.98	0.907958
hsa-miR-4654	1.22	0.168278		1.32	0.0625776		1.09	0.578274
hsa-miR-4655-3p	0.94	0.680809		1.12	0.430846		1.19	0.245319
hsa-miR-4655-5p	0.98	0.911473		0.75	0.0569076		0.75	0.0644257
hsa-miR-4656	1.11	0.556003		1.23	0.261432		1.12	0.544885
hsa-miR-4657	0.95	0.77933		1.06	0.727938		1.12	0.567553
hsa-miR-4658	0.84	0.276273		0.89	0.494816		1.06	0.724668
hsa-miR-4659a-3p	1.02	0.908344		0.94	0.745281		0.91	0.666895
hsa-miR-4659a-5p	0.94	0.73059		0.87	0.425127	A	0.93	0.70438	A
hsa-miR-4659b-3p	0.97	0.842379		0.99	0.942279		1.02	0.91337
hsa-miR-4659b-5p	0.93	0.621067		1.02	0.885673		1.07	0.623234
hsa-miR-466	1.12	0.454478		1.06	0.713284		0.95	0.746466
hsa-miR-4660	0.93	0.669257		0.72	0.0521281		0.75	0.0995014
hsa-miR-4661-5p	1.12	0.517361		0.95	0.796666		0.84	0.347913
hsa-miR-4662a-3p	0.91	0.466828	A	1	0.969515		1.07	0.572201	A
hsa-miR-4662a-5p	1.18	0.367471		1.09	0.633466		0.93	0.719927
hsa-miR-4663	1.31	0.0714066		1	0.97662		0.77	0.104326
hsa-miR-4664-3p	0.97	0.801764		0.89	0.40115		0.91	0.548013
hsa-miR-4664-5p	0.77	0.140712		0.94	0.752566		1.22	0.32565
hsa-miR-4665-3p	0.9	0.428701		1.11	0.446435		1.24	0.155448
hsa-miR-4665-5p	1.32	0.098732		0.95	0.763386		0.71	0.0681926
hsa-miR-4666a-3p	0.99	0.925761		1.1	0.562045		1.12	0.506527
hsa-miR-4666a-5p	1.14	0.509569		0.96	0.850212		0.83	0.390802
hsa-miR-4666b	0.96	0.803683		1.04	0.816558		1.08	0.66177
hsa-miR-4667-3p	1.41	0.0624381		0.93	0.691337		0.65	0.0310902
hsa-miR-4667-5p	1.1	0.539434		1.12	0.477948		1.02	0.890525
hsa-miR-4668-3p	1.04	0.795097		1.01	0.974957		0.96	0.845983
hsa-miR-4668-5p	0.98	0.879573		0.93	0.653383		0.94	0.736243
hsa-miR-4669	1.07	0.685645		1.03	0.868202		0.96	0.792275
hsa-miR-4670-3p	1.1	0.61769		0.85	0.39699		0.77	0.222041
hsa-miR-4670-5p	0.92	0.630635		1.06	0.756883		1.16	0.467388
hsa-miR-4671-3p	0.72	0.0835975		0.7	0.065512		0.96	0.853969
hsa-miR-4671-5p	0.99	0.966392		0.93	0.618209		0.93	0.650186
hsa-miR-4672	0.84	0.322572		1.17	0.384134		1.42	0.0626126
hsa-miR-4673	0.91	0.556903		0.87	0.406769		0.95	0.770804
hsa-miR-4674	1.05	0.721042		0.94	0.689346		0.9	0.481778
hsa-miR-4675	1.06	0.720071		1.21	0.255832		1.15	0.419354
hsa-miR-4676-3p	0.95	0.737817		0.83	0.256075		0.87	0.403431
hsa-miR-4676-5p	1.05	0.770186		1.03	0.87451		0.98	0.89449
hsa-miR-4677-3p	0.83	0.314193		1.04	0.834057		1.23	0.320507
hsa-miR-4677-5p	1.09	0.563917		1.1	0.557234		1.01	0.966388
hsa-miR-4678	1.08	0.60242		1.08	0.644945		1	0.98599
hsa-miR-4679	1.08	0.687057		1.29	0.179325		1.23	0.29531
hsa-miR-4680-3p	1.04	0.785265		1.04	0.794945		1	0.98922
hsa-miR-4680-5p	0.93	0.592449		0.88	0.37638		0.94	0.678007
hsa-miR-4681	1.15	0.316518		1.18	0.264592		1.03	0.86713
hsa-miR-4682	1.04	0.800608		1.13	0.504896		1.08	0.679117
hsa-miR-4683	1.18	0.306922		0.87	0.427808		0.74	0.0881043
hsa-miR-4684-3p	1.11	0.499466		1.21	0.234918		1.1	0.578677
hsa-miR-4684-5p	1.09	0.659357		0.84	0.366819		0.78	0.232285
hsa-miR-4685-3p	1.23	0.274337		1.11	0.577107		0.91	0.654221
hsa-miR-4685-5p	1	0.982473		1.08	0.652614		1.09	0.619949
hsa-miR-4686	0.94	0.671464		0.86	0.359926		0.91	0.562529
hsa-miR-4687-3p	0.94	0.703239		0.99	0.92822		1.04	0.794874
hsa-miR-4687-5p	1.1	0.456091		1.17	0.262072		1.06	0.662479
hsa-miR-4688	0.92	0.658509		1.05	0.804354		1.13	0.538373
hsa-miR-4689	1.05	0.779403		1.1	0.610711		1.05	0.797306
hsa-miR-4690-3p	0.99	0.94105		0.85	0.38196	A	0.88	0.496631	A
hsa-miR-4690-5p	0.92	0.599536		0.97	0.859792		1.06	0.757652
hsa-miR-4691-3p	0.74	0.0914312		0.86	0.411039		1.15	0.491524
hsa-miR-4691-5p	1.17	0.328591		1.04	0.833179		0.88	0.376139
hsa-miR-4692	0.95	0.755508		0.97	0.830646		1.01	0.955636
hsa-miR-4693-3p	0.91	0.546832		1.05	0.791738		1.16	0.39072
hsa-miR-4693-5p	1.07	0.699487		1.06	0.738324		0.99	0.97214
hsa-miR-4694-3p	1.06	0.755721		1.05	0.800017		0.99	0.966308
hsa-miR-4694-5p	0.88	0.463089		1.19	0.332615		1.37	0.083066
hsa-miR-4695-3p	0.9	0.501721		1.06	0.730744		1.18	0.345545
hsa-miR-4695-5p	0.64	0.00385763		0.84	0.270644		1.32	0.100122
hsa-miR-4696	0.9	0.551381		1	0.993691		1.12	0.52915
hsa-miR-4697-3p	1.21	0.33047		0.96	0.854417		0.89	0.539702
hsa-miR-4697-5p	0.8	0.213088		0.81	0.263092		1.01	0.975016
hsa-miR-4698	0.93	0.638443		1.13	0.469554		1.22	0.264969
hsa-miR-4699-3p	1.13	0.485036		1.17	0.395658		1.04	0.850523
hsa-miR-4699-5p	0.88	0.467651		0.84	0.325536	A	0.96	0.807074	A
hsa-miR-4700-3p	1.04	0.826763		0.98	0.882795		0.94	0.718835
hsa-miR-4700-5p	1.11	0.530165		1.05	0.788735		0.94	0.735429
hsa-miR-4701-3p	1.26	0.103395		1.14	0.399825		0.9	0.502773
hsa-miR-4701-5p	0.97	0.82409		0.89	0.485639		0.92	0.61995
hsa-miR-4703-3p	1.26	0.155665		1.31	0.113365		1.05	0.779595
hsa-miR-4703-5p	1.22	0.287103		0.96	0.843593	A	0.79	0.258874	A
hsa-miR-4704-3p	1.29	NA		1.08	NA		0.87	NA
hsa-miR-4704-5p	0.81	0.267622		0.85	0.388024		1.03	0.891669
hsa-miR-4705	0.9	0.546156		1.01	0.970665		1.14	0.453765
hsa-miR-4706	1.05	0.707586		1.05	0.741329		1	0.985477
hsa-miR-4707-3p	1.05	0.766036		0.96	0.827228		0.91	0.637156
hsa-miR-4707-5p	1.14	0.3174		1.08	0.568754		0.95	0.73626
hsa-miR-4708-3p	1.05	0.782535		1	0.991466		0.95	0.788504
hsa-miR-4709-3p	1.28	0.187766		1.34	0.125174		1.06	0.760185
hsa-miR-4709-5p	0.69	0.0231051		0.92	0.614305		1.34	0.101262
hsa-miR-4710	1.02	0.923503		0.91	0.596795	A	0.89	0.579569	A
hsa-miR-4711-3p	0.74	0.0753292		0.68	0.0316766		0.9	0.621237
hsa-miR-4711-5p	1.19	0.361264		1.15	0.459488		0.98	0.910377
hsa-miR-4712-3p	0.96	0.80281		1.11	0.561965		1.17	0.439891
hsa-miR-4712-5p	1.24	0.145371		1.09	0.577257		0.88	0.439897
hsa-miR-4713-3p	1.1	0.620961		0.97	0.879969		0.87	0.495882
hsa-miR-4713-5p	1.04	0.753977		1.12	0.43885		1.08	0.637244
hsa-miR-4714-3p	1.12	0.376463		1.03	0.855278		0.91	0.550731
hsa-miR-4714-5p	1.14	0.390791		1.19	0.280463		1.05	0.772056
hsa-miR-4715-3p	1.2	0.287806		1.3	0.150232		1.09	0.64757
hsa-miR-4715-5p	0.93	0.648961		1.06	0.729368		1.16	0.404261
hsa-miR-4716-3p	0.93	0.706088		1.04	0.840195		1.11	0.615078
hsa-miR-4716-5p	1.15	0.352346		1.14	0.432107		0.99	0.952594
hsa-miR-4717-3p	0.93	NA	B	0.94	NA	B	1	NA	C
hsa-miR-4717-5p	1.19	0.327549		0.88	0.492305		0.73	0.126128
hsa-miR-4718	1.24	0.126091		1.15	0.345225		0.93	0.656456
hsa-miR-4719	1.07	0.705837		0.95	0.794657		0.89	0.571147
hsa-miR-4720-3p	1.12	0.384984		1.06	0.670254		0.95	0.718872
hsa-miR-4720-5p	0.95	0.767335		0.89	0.522836		0.94	0.751038
hsa-miR-4721	1.07	0.644034		1.09	0.601941		1.02	0.925136
hsa-miR-4722-3p	1.35	0.0584345		1.36	0.0694444		1.01	0.948426
hsa-miR-4722-5p	1.08	0.64229		1.03	0.871854		0.95	0.788521
hsa-miR-4723-3p	1.01	0.940262		1.06	0.723372		1.05	0.774854
hsa-miR-4723-5p	1.18	0.357982		1.06	0.750174		0.9	0.562847
hsa-miR-4724-3p	0.81	0.187225		0.94	0.694012		1.16	0.424408
hsa-miR-4724-5p	0.82	0.200415		1	0.999877		1.22	0.234268
hsa-miR-4725-3p	1.08	0.514326		1.16	0.265223		1.07	0.631893
hsa-miR-4725-5p	0.91	0.556143		1.15	0.373655		1.27	0.145784
hsa-miR-4726-3p	0.94	0.661027		1.06	0.678027		1.14	0.428452
hsa-miR-4726-5p	1.05	0.745446		1.03	0.861408		0.98	0.894463
hsa-miR-4727-3p	0.97	0.878168		0.96	0.852692		0.99	0.966252
hsa-miR-4727-5p	1.22	0.161614		1.15	0.378918		0.94	0.684028
hsa-miR-4728-3p	0.93	0.60984		0.99	0.9525		1.07	0.668011
hsa-miR-4728-5p	1.08	0.440966	A	1.01	0.950417	B	0.89	0.44564	A
hsa-miR-4729	0.96	NA		1.35	NA		1.44	NA
hsa-miR-4730	0.81	0.19686		0.96	0.811183		1.21	0.237718
hsa-miR-4731-3p	1	0.975992		1	0.99804		1.01	0.976087
hsa-miR-4731-5p	1.5	NA		0.77	NA	A	0.47	NA	A
hsa-miR-4732-3p	0.77	0.083316		0.96	0.78946		1.25	0.178686
hsa-miR-4732-5p	0.86	0.31865		1.03	0.859675		1.2	0.286355
hsa-miR-4733-3p	1.41	0.0389775		1.26	0.18831		0.9	0.537333
hsa-miR-4733-5p	0.91	0.566249		0.77	0.115645		0.83	0.302374
hsa-miR-4734	1.08	0.608718		0.96	0.811915		0.88	0.433211
hsa-miR-4735-3p	0.96	0.810853		1.03	0.854002		1.08	0.710034
hsa-miR-4735-5p	1.02	0.905328		1.1	0.578314		1.16	0.491756
hsa-miR-4736	1.09	0.542784		1.12	0.448173		1.03	0.840698
hsa-miR-4737	0.96	0.754689		1.12	0.450863		1.18	0.251048
hsa-miR-4738-3p	1.29	0.158761		1.05	0.784904		0.81	0.28876
hsa-miR-4738-5p	0.79	0.0698137		1.1	0.481359		1.39	0.0243783
hsa-miR-4739	0.79	0.0962681		0.83	0.212985		1.04	0.790541
hsa-miR-4740-3p	0.92	0.56662		0.9	0.472857		0.97	0.841027
hsa-miR-4740-5p	1.01	0.93011		0.99	0.93148		0.97	0.858401
hsa-miR-4741	0.96	0.782564		1.11	0.49644		1.15	0.361547
hsa-miR-4742-3p	0.94	0.58486	A	0.95	0.63735	A	1.01	0.958512	B
hsa-miR-4742-5p	1	0.969249		0.99	0.925337	A	0.99	0.951367	A
hsa-miR-4743-3p	0.92	0.623361		1.44	0.0371485		1.61	0.00743954
hsa-miR-4743-5p	0.98	0.912001		1.18	0.356955		1.21	0.31317
hsa-miR-4744	0.82	0.208672		0.87	0.408643		1.06	0.74553
hsa-miR-4745-3p	1	0.981513		0.99	0.934937		0.98	0.916475
hsa-miR-4745-5p	0.97	0.853648		1.15	0.40793		1.2	0.308583
hsa-miR-4746-3p	0.83	0.121497		0.8	0.0955389		0.97	0.799625
hsa-miR-4746-5p	0.92	0.568857		0.86	0.36071		0.93	0.690733
hsa-miR-4747-3p	1.53	NA		1.15	NA		0.8	NA
hsa-miR-4747-5p	1.62	0.00735802		1.33	0.123761		0.82	0.275796
hsa-miR-4748	0.82	0.154429		0.86	0.314743		1.05	0.766142
hsa-miR-4749-3p	0.99	0.90964		1.03	0.810114		1.06	0.720773
hsa-miR-4749-5p	0.89	0.49892		0.75	0.100553		0.83	0.331977
hsa-miR-4750-3p	1.2	0.298376		0.9	0.55475		0.73	0.104039
hsa-miR-4750-5p	1.02	0.912296		0.88	0.399525		0.87	0.323117
hsa-miR-4751	1	0.996455		0.98	0.916472		0.98	0.919453
hsa-miR-4752	0.79	0.156226		0.75	0.108378		0.95	0.780441
hsa-miR-4753-3p	0.99	0.960444		1.1	0.592168		1.11	0.571768
hsa-miR-4753-5p	1.07	0.697977		1.22	0.248102		1.16	0.377761
hsa-miR-4754	1.04	0.815979		1.1	0.58021		1.06	0.715852
hsa-miR-4755-3p	1.02	0.894516		0.92	0.642311		0.89	0.551442
hsa-miR-4755-5p	1.04	0.847412		1	0.980332		0.96	0.843387
hsa-miR-4756-3p	1.13	0.452607		1.02	0.900671	A	0.88	0.515745	A
hsa-miR-4756-5p	0.87	0.426973		0.86	0.41617		0.99	0.946479
hsa-miR-4757-3p	1.03	0.867939		1.38	0.0858865		1.33	0.184192
hsa-miR-4757-5p	1	0.98672		0.96	0.84762		0.96	0.836705
hsa-miR-4758-3p	1.38	0.0758176		1.24	0.259776		0.9	0.589668
hsa-miR-4758-5p	1.41	0.048047		1.19	0.332444		0.85	0.37489
hsa-miR-4759	0.88	0.509988		1.03	0.896456		1.16	0.468919
hsa-miR-4760-3p	1.01	0.949209		0.75	0.137687		0.85	0.41764
hsa-miR-4760-5p	1.12	0.496875		1.33	0.104748		1.2	0.330151
hsa-miR-4761-3p	0.81	0.245016		0.81	0.248637		0.98	0.934241
hsa-miR-4761-5p	1.17	0.366151		1.11	0.563556		0.95	0.805283
hsa-miR-4762-3p	1.08	0.671478		0.93	0.712389		0.85	0.42783
hsa-miR-4762-5p	0.89	0.497618		1.24	0.225257		1.41	0.0777138
hsa-miR-4763-3p	1.06	0.754934		1.05	0.785754		1	0.988398
hsa-miR-4763-5p	1	0.990844		1.07	0.71634		1.09	0.649695
hsa-miR-4764-3p	0.87	0.43185		1.05	0.784666		1.23	0.26216
hsa-miR-4764-5p	0.92	0.59328		1.21	0.25546		1.34	0.087261
hsa-miR-4765	0.88	0.475289		0.93	0.685836		1.05	0.792512
hsa-miR-4766-3p	0.85	0.309345		0.75	0.0992678		0.87	0.454486
hsa-miR-4766-5p	0.73	0.0727271		1	0.98577		1.4	0.0897811
hsa-miR-4767	1.18	0.296375		0.97	0.840469		0.82	0.237216
hsa-miR-4768-3p	1.03	0.854837		1.06	0.763246		1.03	0.894801
hsa-miR-4768-5p	1.01	0.955783		1.18	0.341923		1.17	0.387105
hsa-miR-4769-3p	0.94	0.741019		1.13	0.505089		1.22	0.293178
hsa-miR-4769-5p	1.12	0.552593		1.21	0.31588		1.1	0.653416
hsa-miR-4770	0.98	0.908244		0.73	0.106529		0.74	0.160114
hsa-miR-4771	1.07	0.671658		1.21	0.258032		1.14	0.394357
hsa-miR-4772-3p	0.79	0.122575		1	0.992847		1.29	0.0913038
hsa-miR-4772-5p	1.37	NA		1.15	NA		0.87	NA
hsa-miR-4773	1.11	0.576686		1.31	0.157181		1.2	0.382617
hsa-miR-4774-3p	0.92	0.606999		1.01	0.942894		1.09	0.636722
hsa-miR-4774-5p	0.9	0.480948		0.81	0.140035	A	0.91	0.489246	A
hsa-miR-4775	0.89	0.429742		1.04	0.791127		1.18	0.307149
hsa-miR-4776-3p	0.73	0.0885128		1.14	0.493274		1.58	0.0230095
hsa-miR-4776-5p	0.98	0.917421		0.87	0.380412	A	0.89	0.502119	A
hsa-miR-4777-3p	0.96	0.813135		1.08	0.582482		1.13	0.489216
hsa-miR-4777-5p	1.01	0.920877		0.91	0.311307	A	0.89	0.261543
hsa-miR-4778-3p	1.07	0.703283		0.92	0.628704		0.84	0.275249
hsa-miR-4778-5p	0.77	0.0791951		0.9	0.477926		1.16	0.350231
hsa-miR-4779	0.86	0.425337		0.98	0.930354		1.16	0.430265
hsa-miR-4780	0.87	0.416781		1.25	0.201838		1.49	0.0183865
hsa-miR-4781-3p	0.87	0.374647		0.9	0.50582		1.03	0.86205
hsa-miR-4781-5p	0.97	0.870798		0.87	0.429116		0.89	0.511596
hsa-miR-4782-3p	1.08	0.68077		0.95	0.757357	A	0.88	0.516895	A
hsa-miR-4782-5p	1.09	0.601491		1.06	0.704804		0.98	0.9112
hsa-miR-4783-3p	0.99	0.950714		1	0.984026		1.01	0.971679
hsa-miR-4783-5p	0.8	0.21134		0.98	0.913339		1.27	0.173588
hsa-miR-4784	1.64	NA		0.93	NA		0.57	NA
hsa-miR-4785	1.15	0.304525		1	0.984646		0.87	0.358629
hsa-miR-4786-3p	1.27	0.0951269		1.08	0.63246		0.85	0.308758
hsa-miR-4786-5p	1.16	0.291321		1.19	0.25908		1.02	0.881456
hsa-miR-4787-3p	0.92	0.527722		0.86	0.322355		0.94	0.671265
hsa-miR-4787-5p	1.2	0.337269		0.91	0.616457		0.74	0.164039
hsa-miR-4788	0.86	0.331132		0.84	0.290306		0.97	0.866635
hsa-miR-4789-3p	0.74	0.0748608		1.28	0.156612		1.78	0.000863658
hsa-miR-4789-5p	0.89	0.543743		1.32	0.140368		1.49	0.0472771
hsa-miR-4790-3p	1.19	0.343699		1.23	0.260963		1.06	0.752933
hsa-miR-4790-5p	1.03	0.87105		0.9	0.560802		0.87	0.474225
hsa-miR-4791	1.12	0.465436		1.14	0.429067		1.02	0.898934
hsa-miR-4792	1.02	0.87262		0.96	0.766956		0.93	0.65106
hsa-miR-4793-3p	0.94	0.67029		0.89	0.480692		0.95	0.735988
hsa-miR-4793-5p	0.76	0.0665075		0.92	0.602729		1.21	0.254661
hsa-miR-4794	1.15	0.449647		1.04	0.843277		0.91	0.636579
hsa-miR-4795-3p	0.63	0.00372345		0.82	0.23692		1.31	0.114139
hsa-miR-4795-5p	1.06	0.414031	B	0.98	0.767897	B	0.9	0.296176	B
hsa-miR-4796-3p	1.06	0.689169		0.98	0.913446		0.92	0.604824
hsa-miR-4796-5p	1.05	0.74965		1.15	0.394872		1.1	0.59262
hsa-miR-4797-3p	0.87	0.443661		1.03	0.868526		1.17	0.436904
hsa-miR-4798-3p	1.13	0.43592		0.95	0.761053		0.84	0.301985
hsa-miR-4798-5p	1.07	0.601386		1.07	0.646867		1	0.982843
hsa-miR-4799-3p	1.09	0.541299		0.93	0.548776	A	0.82	0.219644	A
hsa-miR-4799-5p	1.06	0.717202		1.21	0.278234		1.15	0.416278
hsa-miR-4800-3p	1.3	0.154694		0.97	0.876095		0.74	0.135821
hsa-miR-4800-5p	0.95	0.713016		1.13	0.40614		1.2	0.218824
hsa-miR-4801	1.34	0.0897409		1.12	0.536265		0.83	0.282639
hsa-miR-4802-3p	1.02	0.906697		1.23	0.203843		1.21	0.259323
hsa-miR-4802-5p	1.38	0.0963828		0.98	0.902204		0.69	0.0890138
hsa-miR-4803	1.41	0.0507921		1.12	0.519886		0.8	0.234968
hsa-miR-4804-3p	1.21	0.186019		1.23	0.16642		1.02	0.871611
hsa-miR-4804-5p	1.02	0.882542		1.02	0.917316		0.99	0.969907
hsa-miR-483-3p	0.99	0.939119		0.96	0.794323		0.97	0.848749
hsa-miR-483-5p	1.13	0.503543		1.2	0.313464		1.07	0.705971
hsa-miR-484	0.98	0.862232		0.85	0.265099		0.87	0.362915
hsa-miR-485-3p	1.14	0.346269		1.33	0.057938		1.17	0.303952
hsa-miR-485-5p	1.1	0.603288		0.89	0.526791		0.8	0.250182
hsa-miR-486-3p	1.14	0.484625		1.02	0.928296		0.89	0.58551
hsa-miR-486-5p	0.99	0.96399		1.06	0.723652		1.07	0.708541
hsa-miR-487a-3p	0.87	0.429367		1.22	0.282156		1.42	0.0818801
hsa-miR-487a-5p	1.29	0.160603		0.92	0.651119		0.7	0.0690141
hsa-miR-487b-3p	0.87	0.474017		1.1	0.619359		1.25	0.294923
hsa-miR-487b-5p	0.85	0.278699		0.98	0.894705		1.15	0.38889
hsa-miR-488-3p	1.11	0.530971		0.89	0.50883		0.8	0.189511
hsa-miR-488-5p	0.93	0.624463		0.94	0.704423		1.01	0.94075
hsa-miR-489-3p	0.85	0.408317		1.01	0.941703		1.18	0.452267
hsa-miR-489-5p	0.98	0.929153		0.97	0.888383		0.99	0.965918
hsa-miR-490-3p	1.09	0.577992		1.05	0.741395		0.97	0.847625
hsa-miR-490-5p	1.13	0.474111		1.02	0.905197		0.91	0.591306
hsa-miR-491-3p	0.93	0.690447		1.24	0.227477		1.34	0.107841
hsa-miR-491-5p	1.22	0.145546		1.11	0.463039		0.92	0.574998
hsa-miR-492	0.94	0.710323		0.85	0.367923		0.9	0.6012
hsa-miR-493-3p	0.99	0.963126		1.2	0.341899		1.23	0.324826
hsa-miR-493-5p	1.19	0.283019		1.3	0.117782		1.11	0.574303
hsa-miR-494-3p	0.58	0.000886903		0.71	0.0435465		1.23	0.231006
hsa-miR-494-5p	0.99	0.972067		1.11	0.568521		1.12	0.564542
hsa-miR-495-3p	0.83	0.317955		1.06	0.75806		1.3	0.220891
hsa-miR-495-5p	1.09	0.656795		0.93	0.719782		0.86	0.468518
hsa-miR-496	0.87	0.428193		0.9	0.556571		1.03	0.89699
hsa-miR-497-3p	0.87	0.39758		0.78	0.150721		0.89	0.513413
hsa-miR-497-5p	1.26	0.173072		1.02	0.92934		0.8	0.220385
hsa-miR-498	0.91	0.553991		1.05	0.762293		1.15	0.396685
hsa-miR-4999-3p	1.22	0.288048		1.1	0.611522		0.91	0.63307
hsa-miR-4999-5p	0.97	0.824777		0.94	0.662566	A	0.97	0.844924	A
hsa-miR-499a-3p	0.96	0.555198	A	0.98	0.748318	A	1.02	0.772052	B
hsa-miR-499a-5p	1.05	0.704827		1	0.976574	A	0.94	0.690602	A
hsa-miR-499b-3p	0.95	0.755179		1.07	0.69674		1.13	0.524491
hsa-miR-499b-5p	0.94	0.743402		1.14	0.495309		1.22	0.35095
hsa-miR-5000-3p	1.09	0.592915		1.35	0.0833545		1.25	0.209107
hsa-miR-5000-5p	1.04	0.834175		1.09	0.628895		1.05	0.778024
hsa-miR-5001-3p	0.96	0.812372		0.9	0.539911		0.94	0.749606
hsa-miR-5001-5p	0.94	0.715019		1	0.997412		1.06	0.742448
hsa-miR-5002-3p	1.1	0.581602		1.16	0.416473		1.06	0.753819
hsa-miR-5002-5p	0.77	0.116946		0.88	0.483294		1.16	0.392157
hsa-miR-5003-3p	1.04	0.7642		1.1	0.4701		1.06	0.65922
hsa-miR-5003-5p	0.96	0.782768		1.07	0.674451		1.12	0.502159
hsa-miR-5004-3p	0.77	0.083277		0.91	0.563474		1.19	0.257335
hsa-miR-5004-5p	1	0.987169		1.02	0.919628		1.02	0.929761
hsa-miR-5006-3p	0.97	0.844147		0.95	0.754839		0.98	0.897915
hsa-miR-5006-5p	0.85	0.358712		0.84	0.351291		0.98	0.935549
hsa-miR-5007-3p	1	0.996649		0.94	0.703586		0.94	0.666047
hsa-miR-5007-5p	0.87	0.468262		1.25	0.247316		1.48	0.059682
hsa-miR-5008-3p	0.78	0.155511		1.04	0.819857		1.35	0.114529
hsa-miR-5008-5p	0.91	0.592928		1.16	0.404771		1.3	0.164755
hsa-miR-5009-3p	0.91	0.568021		0.75	0.101299		0.82	0.274186
hsa-miR-5009-5p	0.9	0.479509		0.92	0.569748		1.01	0.940748
hsa-miR-500a-3p	0.92	0.515681		0.95	0.712898		1.03	0.817486
hsa-miR-500a-5p	0.84	0.328734		0.82	0.294572		0.97	0.894864
hsa-miR-500b-3p	0.93	0.66793		0.85	0.361631		0.91	0.602354
hsa-miR-500b-5p	1.07	0.662447	A	1.15	0.307555	A	1.12	0.551945
hsa-miR-501-3p	1.08	0.530257		1.13	0.371977		1.04	0.774191
hsa-miR-501-5p	0.97	0.845859		1	0.999842		1.03	0.85894
hsa-miR-5010-3p	1.14	0.435195		1.05	0.772594		0.92	0.658443
hsa-miR-5010-5p	0.91	0.559552		0.98	0.893102		1.07	0.662508
hsa-miR-5011-3p	1.02	0.749156	B	0.98	0.681965	B	0.95	0.460036	B
hsa-miR-5011-5p	0.96	0.820366		0.79	0.164494		0.81	0.228783
hsa-miR-502-3p	1.11	0.57874		0.92	0.685717		0.8	0.273261
hsa-miR-502-5p	0.95	0.77652		1.06	0.718891		1.12	0.54834
hsa-miR-503-3p	1.35	0.109633		1.15	0.453997		0.86	0.448346
hsa-miR-503-5p	0.94	0.728927		0.82	0.297782		0.87	0.479108
hsa-miR-504-3p	0.85	0.413999		1.01	0.964238		1.17	0.4634
hsa-miR-504-5p	1.06	0.694455		1.11	0.513487		1.05	0.75638
hsa-miR-5047	0.96	0.752896		1.09	0.554971		1.15	0.383401
hsa-miR-505-3p	0.96	0.757618		1.03	0.851312		1.07	0.653086
hsa-miR-505-5p	1.21	NA		0.78	NA	A	0.83	NA	A
hsa-miR-506-3p	0.98	0.916686		0.89	0.554387		0.91	0.659025
hsa-miR-506-5p	0.92	0.680428		0.92	0.655323		0.99	0.962155
hsa-miR-507	1.08	0.676901		0.94	0.748641		0.87	0.509933
hsa-miR-508-3p	0.97	0.853355		1.16	0.383673		1.2	0.307894
hsa-miR-508-5p	0.71	0.0287151		0.9	0.511294		1.27	0.182801
hsa-miR-5087	0.95	0.773529		0.75	0.134625		0.78	0.253458
hsa-miR-5088-3p	1.03	0.853717		1.02	0.896162		0.99	0.962275
hsa-miR-5088-5p	0.99	0.958308		1.2	0.250476		1.22	0.22518
hsa-miR-5089-3p	1.22	0.244832		1.05	0.793826		0.86	0.427573
hsa-miR-5089-5p	1.18	0.302383		1.08	0.65612		0.91	0.612666
hsa-miR-509-3-5p	0.83	0.265636	A	1.07	0.645046		1.25	0.1912	A
hsa-miR-509-3p	1.34	0.0694574		1.17	0.36938		0.87	0.42921
hsa-miR-509-5p	0.97	0.83311		1.05	0.763699		1.08	0.608654
hsa-miR-5090	0.8	0.211894		0.9	0.559444		1.12	0.552041
hsa-miR-5091	1.16	0.372732		0.83	0.285837		0.7	0.0645345
hsa-miR-5092	1.06	0.720156		0.82	0.275416		0.74	0.0711361
hsa-miR-5093	0.85	0.362634		1.21	0.309392		1.42	0.0811998
hsa-miR-5094	0.88	0.426606		0.98	0.890039		1.11	0.564727
hsa-miR-5095	1.1	0.602085		1.02	0.898335		0.93	0.712567
hsa-miR-5096	1	0.997486		0.98	0.890643		0.97	0.888162
hsa-miR-510-3p	1.43	0.0123475		1	0.997962		0.7	0.0280603
hsa-miR-510-5p	0.94	0.745576		1.02	0.932569		1.08	0.709123
hsa-miR-5100	0.93	0.561501		0.97	0.834382		1.05	0.755336
hsa-miR-511-3p	1.01	0.966197		0.85	0.374121		0.84	0.373592
hsa-miR-511-5p	0.9	0.583106		1.13	0.495407		1.26	0.266976
hsa-miR-512-3p	1.29	0.184802		1.25	0.242992		0.98	0.934474
hsa-miR-512-5p	0.99	0.932858		1.14	0.394946		1.15	0.409051
hsa-miR-513a-3p	1.54	0.0199188		1.29	0.178813		0.84	0.393077
hsa-miR-513a-5p	1.1	0.54979		1.03	0.845184		0.94	0.730782
hsa-miR-513b-3p	1.03	0.864017		1.26	0.21779		1.24	0.284308
hsa-miR-513b-5p	1.19	0.283077	A	1.09	0.58696	A	0.88	0.553507
hsa-miR-513c-3p	1.31	0.165169		0.88	0.52438	A	0.67	0.0678819	A
hsa-miR-513c-5p	0.81	0.150802		1	0.98181		1.24	0.187413
hsa-miR-514a-3p	1.14	0.489915		1.1	0.630461		0.97	0.881969
hsa-miR-514a-5p	0.96	0.77666		0.86	0.257812	A	0.91	0.468549	A
hsa-miR-514b-3p	1	0.992451		1.01	0.958188		1.01	0.976589
hsa-miR-514b-5p	0.94	0.739563		1.08	0.686595		1.15	0.516873
hsa-miR-515-3p	1.09	0.550194		1.26	0.142677		1.15	0.375626
hsa-miR-515-5p	1.22	0.276671		1.25	0.237039		1.03	0.865665
hsa-miR-516a-3p	1.14	0.481676		0.99	0.940651		0.87	0.508173
hsa-miR-516a-5p	0.98	0.876949		0.88	0.322729		0.9	0.446938
hsa-miR-516b-3p	0.99	0.940268		1.02	0.931462		1.03	0.869183
hsa-miR-516b-5p	1.09	0.588992		1.03	0.866269	A	0.93	0.696968	A
hsa-miR-517-5p	1.05	0.787102		1.08	0.680718		1.03	0.882143
hsa-miR-517a-3p	1.04	NA	B	0.99	NA	B	0.95	NA	B
hsa-miR-517b-3p	1.14	0.179833	A	0.98	0.786261	B	0.79	0.0899114	A
hsa-miR-517c-3p	0.97	NA	B	1.02	NA	B	1.07	NA	B
hsa-miR-5186	1.2	0.242256		0.93	0.654832		0.77	0.134237
hsa-miR-5187-3p	1	0.991012		0.89	0.530434		0.88	0.510197
hsa-miR-5187-5p	1.19	0.26787		1.15	0.40299		0.97	0.843539
hsa-miR-5188	1.01	0.959316		1.05	0.789013		1.05	0.819221
hsa-miR-5189-3p	1.14	0.430347		0.99	0.970883		0.87	0.439561
hsa-miR-5189-5p	1.1	0.523772		1.16	0.342787		1.06	0.709884
hsa-miR-518a-3p	0.83	0.291509		0.93	0.703811		1.13	0.491184
hsa-miR-518a-5p	1	0.991533		0.98	0.909211	A	0.99	0.932716	A
hsa-miR-518b	0.81	0.146146		1.08	0.59203		1.35	0.0453209
hsa-miR-518c-3p	1.04	0.854718		0.94	0.734039		0.9	0.637709
hsa-miR-518c-5p	0.92	0.663784		0.9	0.576242		0.97	0.890946
hsa-miR-518d-3p	0.86	0.308564		1.13	0.431927		1.33	0.0743349
hsa-miR-518e-3p	0.92	0.639051		0.94	0.725231		1.02	0.926682
hsa-miR-518e-5p	1.13	0.406547	A	1.16	0.302165	A	1.07	0.763276
hsa-miR-518f-3p	1.04	0.584838	B	1.07	0.325306	B	1.04	0.703747	B
hsa-miR-518f-5p	1.03	NA	B	0.98	NA	B	0.95	NA	B
hsa-miR-5190	1.21	0.326263		0.76	0.161337		0.63	0.0312996
hsa-miR-5191	1.07	0.706862		1.06	0.726762		1	0.993144
hsa-miR-5192	1.07	0.664867		0.95	0.730962		0.88	0.441237
hsa-miR-5193	1.06	0.730277		0.89	0.476764		0.83	0.296933
hsa-miR-5194	1.03	0.851365		1.04	0.813078		1.01	0.956647
hsa-miR-5195-3p	1.06	0.661128		1.09	0.537012		1.03	0.832219
hsa-miR-5195-5p	1.05	0.72817		1.06	0.707819		1.01	0.95894
hsa-miR-5196-3p	0.98	0.876428		0.8	0.107348		0.81	0.153276
hsa-miR-5196-5p	0.98	NA		1.67	NA		1.75	NA
hsa-miR-5197-3p	0.94	0.686531		0.79	0.179755		0.84	0.322092
hsa-miR-5197-5p	0.99	0.96283		1.02	0.898426		1.03	0.862674
hsa-miR-519a-5p	1	0.964523		0.99	0.947136		0.99	0.920449	B
hsa-miR-519b-3p	0.96	0.70291		0.98	0.801809		1.01	0.923745
hsa-miR-519b-5p	1.02	0.812003	B	1.03	0.744945	B	1.01	0.921961	B
hsa-miR-519c-3p	1.05	0.775205		1.07	0.700589		1.02	0.917168
hsa-miR-519d-3p	1.04	0.851948		0.95	0.759431	A	0.92	0.675933	A
hsa-miR-519d-5p	0.95	0.776392		0.49	0.000132336	A	0.64	0.011698	A
hsa-miR-519e-3p	1.01	NA	B	0.97	NA	B	0.95	NA	B
hsa-miR-519e-5p	1	0.990129		1.33	0.0502486		1.33	0.0555514
hsa-miR-520a-3p	0.93	0.669182		0.93	0.6513		0.99	0.949767
hsa-miR-520a-5p	0.95	0.573847	A	0.89	0.192308	A	0.95	0.465885	B
hsa-miR-520d-3p	0.82	0.2334		0.82	0.255392		0.99	0.964316
hsa-miR-520d-5p	0.95	0.73789		0.83	0.222554	A	0.89	0.46523	A
hsa-miR-520e	1.27	0.194792		1.5	0.0311609		1.21	0.303917
hsa-miR-520f-3p	1.06	NA	B	1	NA	C	0.95	NA	B
hsa-miR-520f-5p	1.23	NA	A	1.1	NA	A	0.77	NA
hsa-miR-520g-3p	0.96	NA	B	1	NA	B	1.07	NA	B
hsa-miR-520g-5p	1.51	0.0211303		1.22	0.287941		0.81	0.276445
hsa-miR-520h	0.87	0.366696		0.91	0.551794		1.04	0.8274
hsa-miR-521	0.92	0.602971		0.94	0.714768		1.02	0.90014
hsa-miR-522-3p	1.03	0.892404		1.07	0.738201		1.04	0.848148
hsa-miR-522-5p	0.98	0.839043	A	0.95	0.6243	A	0.97	0.770342	B
hsa-miR-523-3p	0.8	0.245367		0.95	0.778893		1.16	0.464735
hsa-miR-524-3p	1.09	0.635255		0.99	0.947556		0.91	0.641711
hsa-miR-524-5p	1	0.999552		0.71	0.0249746	A	0.76	0.0635273	A
hsa-miR-525-3p	1	0.994658		1.21	0.31314		1.23	0.312439
hsa-miR-525-5p	1.06	0.608204	A	1.07	0.535742	B	1.02	0.898836	A
hsa-miR-526b-3p	1	0.99998		1.1	0.606659		1.11	0.579773
hsa-miR-526b-5p	0.98	0.831297	A	1.01	0.879547	A	1.03	0.737214	B
hsa-miR-527	1.04	0.523848	B	1.03	0.625443	B	0.99	0.919451	B
hsa-miR-532-3p	1.02	0.885788		1	0.999343		0.98	0.893159
hsa-miR-532-5p	1.42	0.0646077		0.96	0.832212		0.66	0.0385367
hsa-miR-539-3p	0.92	0.668481		0.8	0.240579		0.85	0.455089
hsa-miR-539-5p	0.95	0.738519		0.88	0.449849		0.92	0.654601
hsa-miR-541-3p	1	0.985962		0.81	0.220312		0.8	0.199549
hsa-miR-541-5p	1.18	0.316579		1.31	0.117373		1.12	0.526974
hsa-miR-542-3p	1.28	0.0692725		1.24	0.14129		0.97	0.858264
hsa-miR-542-5p	0.96	0.798115		0.93	0.644423		0.96	0.827783
hsa-miR-543	1.18	0.35101		1.14	0.48614		0.97	0.869792
hsa-miR-544a	0.73	0.054234		0.79	0.173973		1.08	0.681544
hsa-miR-544b	1.47	0.0338036		1.14	0.490225		0.78	0.212592
hsa-miR-545-3p	0.99	0.909782	A	0.9	0.26	A	0.9	0.285198	B
hsa-miR-545-5p	1.12	0.468565		1.25	0.173349		1.13	0.493405
hsa-miR-548-3p	1.06	NA	B	1	NA	C	0.95	NA	B
hsa-miR-548a	1.04	0.790727		0.95	0.718878	A	0.87	0.47729	A
hsa-miR-548a-3p	1.03	0.83628		1.01	0.93278	A	0.98	0.905902	A
hsa-miR-548a-5p	0.95	0.785212		1.12	0.54909		1.19	0.381291
hsa-miR-548ab	1.04	0.831126		0.79	0.228845	A	0.77	0.21341	A
hsa-miR-548ac	1.12	0.405983		0.98	0.911444		0.87	0.399125
hsa-miR-548ad-3p	1.45	0.0524967		1.22	0.286153		0.87	0.515295
hsa-miR-548ad-5p	0.67	0.0288531		0.97	0.851549		1.49	0.0361025
hsa-miR-548ae-3p	0.84	0.376633		0.97	0.888851		1.15	0.518058
hsa-miR-548ae-5p	0.96	0.675595		1.05	0.604205		1.15	0.29285
hsa-miR-548ag	1.04	0.823272		0.95	0.763829		0.91	0.649724
hsa-miR-548ah-3p	0.99	NA	C	1.07	NA	B	1.07	NA	B
hsa-miR-548ah-5p	1.01	0.921564		1.05	0.674775		1.05	0.75242
hsa-miR-548ai	1.02	0.788036	B	1	0.998137	B	0.97	0.787422	B
hsa-miR-548aj-3p	1.01	0.826946	B	0.97	0.642353	B	0.95	0.465022	B
hsa-miR-548ak	0.96	0.835264		0.82	0.314121		0.82	0.321851
hsa-miR-548al	0.93	0.675362		1.06	0.769462		1.15	0.498484
hsa-miR-548am-3p	1.06	NA	B	1	NA	C	0.95	0.480231	B
hsa-miR-548an	1.14	0.500978		1	0.997863		0.87	0.509453
hsa-miR-548ao-3p	1.23	0.249519		1.07	0.699959		0.88	0.507652
hsa-miR-548ao-5p	1.19	0.228153		1.16	0.33985		0.98	0.869422
hsa-miR-548ap-3p/548t-3p/548aa	1	0.986326		0.97	0.865334		0.97	0.882173
hsa-miR-548ap-5p/548j-5p	0.94	0.720323		1.11	0.573629		1.2	0.38698
hsa-miR-548aq-5p	0.93	NA	B	0.94	NA	B	1	NA	C
hsa-miR-548ar-3p	1.03	0.696962	B	1.02	0.801458	B	0.99	0.907861	B
hsa-miR-548ar-5p	0.93	0.477513	A	1	0.971439	A	1.06	0.56921	B
hsa-miR-548as-3p	0.87	0.417481		0.94	0.724255		1.07	0.706144
hsa-miR-548as-5p	0.98	0.910252		0.81	0.0934825	A	0.86	0.206183	A
hsa-miR-548at-3p	0.95	0.792541		0.87	0.485597		0.91	0.678157
hsa-miR-548at-5p	0.82	0.290647		0.9	0.576115		1.11	0.580497
hsa-miR-548au-3p	0.92	NA	B	0.93	NA	B	1	NA	C
hsa-miR-548au-5p/548c-5p/548o-5p/548am-5p	1.18	0.34505		1.16	0.388596		0.99	0.952608
hsa-miR-548av-5p/548k	0.9	0.467496		0.99	0.962857		1.11	0.549572
hsa-miR-548aw	0.96	0.821507		1.02	0.89672		1.06	0.759765
hsa-miR-548ay-3p	1.09	0.630276		1.07	0.685502		0.99	0.957071
hsa-miR-548ay-5p	1	0.995477	B	0.97	0.566473	B	0.95	0.477752	B
hsa-miR-548az-3p	0.97	0.817573		0.79	0.06955	A	0.86	0.199841	A
hsa-miR-548az-5p	0.89	0.449698		1	0.986192		1.12	0.502408
hsa-miR-548b-3p	0.81	0.113726		0.96	0.761469		1.18	0.26472
hsa-miR-548b-5p	1.2	0.260663		0.79	0.115943	A	0.54	0.00143472	A
hsa-miR-548ba	0.99	0.933576		0.98	0.900121	A	0.99	0.970899	A
hsa-miR-548bb-3p	0.98	0.874332		0.95	0.710223	A	0.97	0.854574	A
hsa-miR-548bb-5p	0.93	NA	B	0.93	NA	B	1	NA	C
hsa-miR-548c-3p	0.84	0.334711		0.99	0.935216		1.16	0.469395
hsa-miR-548d-3p	0.93	0.712756		0.97	0.849738		1.03	0.873266
hsa-miR-548d-5p	1	NA	C	1	NA	C	1	NA	C
hsa-miR-548e-3p	1.02	0.872292		0.97	0.782947	A	0.95	0.68022	A
hsa-miR-548e-5p	1	0.983649		1.14	0.382413		1.23	0.304644
hsa-miR-548f-3p	0.79	0.192562		0.84	0.352617		1.06	0.760857
hsa-miR-548f-5p	0.96	0.824011		0.87	0.473959		0.89	0.528676
hsa-miR-548g-3p	0.98	0.859095		0.93	0.553894	A	0.96	0.719272	A
hsa-miR-548g-5p	0.93	0.485429	A	0.92	0.395706	A	0.99	0.869653	B
hsa-miR-548h-3p	1.02	0.771129	B	0.98	0.67048	B	0.95	0.46012	B
hsa-miR-548h-5p	1.03	0.857554		1.1	0.597422		1.07	0.72226
hsa-miR-548i	0.91	0.63813		0.91	0.618408		0.99	0.960303
hsa-miR-548j-3p	1	NA	C	1	NA	C	1	NA	C
hsa-miR-548l	0.9	0.491292		1.13	0.443263		1.27	0.170851
hsa-miR-548m	0.99	0.948274		0.89	0.391655	A	0.86	0.378292	A
hsa-miR-548n	1.05	0.786597		1.3	0.176518		1.26	0.287408
hsa-miR-548p	1	NA	C	1	NA	C	1	NA	C
hsa-miR-548q	1.01	0.935039		0.93	0.478978	A	0.92	0.485972	A
hsa-miR-548s	1.01	NA	B	0.97	NA	B	0.95	NA	B
hsa-miR-548t-5p	1.03	0.84065		1.11	0.533629		1.08	0.655907
hsa-miR-548u	1.06	0.746414		1.13	0.505957		1.07	0.721471
hsa-miR-548v	1.06	0.750318		0.94	0.752995		0.89	0.542803
hsa-miR-548w	0.95	0.772147		1.17	0.349867		1.24	0.21398
hsa-miR-548y	0.95	0.685032	A	1.07	0.603341		1.05	0.619637	A
hsa-miR-548z	1	0.98542	A	1.01	0.893387	A	1.02	0.887298	B
hsa-miR-549a	1.03	0.844616		1.1	0.516375		1.07	0.635315
hsa-miR-550a-3-5p	0.76	0.147198		1.09	0.652932		1.42	0.0982285
hsa-miR-550a-3p	0.96	0.846619		0.77	0.179191		0.88	0.517416
hsa-miR-550a-5p	0.84	0.207261		0.94	0.67422		1.12	0.439364
hsa-miR-550b-2-5p	1.11	0.432096		0.99	0.924567	A	0.86	0.376657	A
hsa-miR-550b-3p	0.88	0.43792		0.83	0.220371		0.9	0.566009
hsa-miR-551a	0.99	0.96151		0.9	0.523709		0.9	0.556752
hsa-miR-551b-3p	1.22	0.279884		1.05	0.791974		0.86	0.439763
hsa-miR-551b-5p	1.09	0.559837		0.86	0.319032		0.78	0.138125
hsa-miR-552-3p	0.82	0.286858		1	0.986763		1.21	0.37592
hsa-miR-552-5p	1.02	0.921696		0.74	0.0657358		0.71	0.0568619
hsa-miR-553	0.87	0.455269		1.2	0.32032		1.41	0.0722356
hsa-miR-554	0.92	0.569271		0.91	0.542961		0.99	0.928393
hsa-miR-555	0.93	0.616045		0.87	0.3829		0.93	0.689636
hsa-miR-556-3p	1.17	0.361217		0.93	0.668062		0.79	0.185498
hsa-miR-556-5p	1.15	0.395035		1.25	0.190008		1.1	0.602265
hsa-miR-557	1.11	0.565338		1.12	0.538		1.02	0.933206
hsa-miR-5571-3p	1.23	0.196663		0.92	0.627923		0.74	0.101727
hsa-miR-5571-5p	1.01	0.963738		1.08	0.703126		1.07	0.733828
hsa-miR-5572	0.8	0.18168		0.82	0.240545		1.01	0.954917
hsa-miR-5579-3p	0.99	0.947509		1.09	0.558144		1.11	0.558761
hsa-miR-5579-5p	1.11	0.443423		0.96	0.777644	A	0.83	0.285785	A
hsa-miR-558	1.19	0.294695		0.98	0.899194		0.82	0.291644
hsa-miR-5580-3p	1	0.987814		0.8	0.241626		0.79	0.283484
hsa-miR-5580-5p	0.87	0.435965		0.91	0.595825		1.04	0.853029
hsa-miR-5581-3p	1.01	0.955499		1.01	0.961813		1	0.985623
hsa-miR-5581-5p	0.65	0.00567321		0.94	0.724292		1.46	0.0371513
hsa-miR-5582-3p	0.97	0.672753	B	1.03	0.735058	B	1.07	0.487939	B
hsa-miR-5582-5p	0.94	0.551513	A	0.89	0.19525	A	0.95	0.466612	B
hsa-miR-5583-3p	0.96	0.667104	A	0.97	0.719726	A	1.01	0.95377	B
hsa-miR-5583-5p	0.72	0.07558		0.87	0.45727		1.19	0.420628
hsa-miR-5584-3p	0.96	0.822687		0.92	0.646935		0.95	0.805816
hsa-miR-5584-5p	0.9	0.441699		0.77	0.072902		0.85	0.289538
hsa-miR-5585-3p	0.87	0.374085		0.92	0.601498		1.06	0.748127
hsa-miR-5585-5p	1.26	0.220557		0.98	0.930392		0.78	0.218203
hsa-miR-5586-3p	0.66	0.034336		0.79	0.2129		1.13	0.543244
hsa-miR-5586-5p	0.61	0.00340475		1.05	0.778134		1.78	0.00139719
hsa-miR-5587-3p	1.42	NA		0.99	NA		0.73	NA
hsa-miR-5587-5p	0.91	0.507658		0.92	0.598562		1.01	0.939752
hsa-miR-5588-5p	1.03	0.845055		1.03	0.870587		1	0.985492
hsa-miR-5589-3p	1.06	0.685613		1.03	0.875798		0.96	0.826949
hsa-miR-5589-5p	0.91	0.573486		0.78	0.153022		0.85	0.368959
hsa-miR-559	1.03	0.76126	B	1	0.966666	B	0.97	0.761851	B
hsa-miR-5590-3p	0.94	0.548245	A	0.92	0.397143	A	0.98	0.806906	B
hsa-miR-5590-5p	0.99	0.973456		0.87	0.323662	A	0.89	0.441409	A
hsa-miR-5591-3p	1.02	0.936762		1.13	0.537714		1.12	0.596194
hsa-miR-5591-5p	0.99	0.970484		0.91	0.623342		0.92	0.694412
hsa-miR-561-3p	0.89	0.454115		1.31	0.0795964		1.47	0.0185478
hsa-miR-561-5p	0.99	0.933557		0.97	0.858086		0.98	0.911021
hsa-miR-562	0.95	0.764508		0.99	0.940755		1.04	0.845975
hsa-miR-563	0.89	0.49533		0.99	0.9521		1.11	0.556505
hsa-miR-564	0.99	0.948913		0.8	0.233074	A	0.81	0.323282	A
hsa-miR-566	0.75	0.106576		0.82	0.281564		1.09	0.609127
hsa-miR-567	0.72	0.0251438		0.87	0.353897		1.2	0.278437
hsa-miR-568	0.77	0.159819		0.95	0.774867		1.25	0.234733
hsa-miR-5680	0.73	0.0511043		0.91	0.588167		1.26	0.148991
hsa-miR-5681a	0.94	0.726731		0.91	0.565717	A	0.96	0.829911	A
hsa-miR-5681b	1.47	NA		1	NA		0.76	NA
hsa-miR-5682	1.02	0.9148		1.47	0.0290765		1.46	0.0419043
hsa-miR-5683	1.08	0.537819		1.17	0.260536		1.08	0.57944
hsa-miR-5684	1.32	0.12494		1.31	0.15146		1	0.997163
hsa-miR-5685	0.92	0.588386		0.92	0.580561		0.99	0.952837
hsa-miR-5687	1.07	0.701615		1.05	0.767438		0.99	0.949173
hsa-miR-5688	1.48	0.0280554		1.16	0.424772		0.77	0.151923
hsa-miR-5689	1.03	0.848134		1.29	0.104097		1.26	0.160118
hsa-miR-569	1.05	0.771454		0.84	0.317543		0.8	0.21702
hsa-miR-5690	0.94	0.674626		0.91	0.558111		0.97	0.839528
hsa-miR-5691	0.98	0.885596		0.9	0.501037		0.91	0.543644
hsa-miR-5692a	1.03	0.840827		0.88	0.411701		0.85	0.23938
hsa-miR-5692b	0.93	0.484899	A	0.93	0.44918	A	0.99	0.941941	B
hsa-miR-5692c	1.43	0.030356		1.23	0.222251		0.87	0.406982
hsa-miR-5693	1.21	0.298744		1.26	0.223153		1.05	0.80819
hsa-miR-5694	1.41	NA		1	NA		0.78	NA
hsa-miR-5695	0.98	0.905308		0.78	0.188171		0.79	0.232692
hsa-miR-5696	1.05	0.765205		1.11	0.552146		1.06	0.741499
hsa-miR-5697	1.33	0.108186		0.87	0.461739		0.65	0.0249842
hsa-miR-5698	1.29	0.166261		1.09	0.646605		0.86	0.47349
hsa-miR-5699-3p	1.12	0.51026		1.08	0.677409		0.96	0.833249
hsa-miR-5699-5p	0.97	0.802347		0.89	0.445239		0.92	0.602202
hsa-miR-570-3p	1.04	0.827596		1.03	0.838244		1	0.998877
hsa-miR-5700	1.17	0.338269		1.29	0.137225		1.11	0.526467
hsa-miR-5701	0.82	0.266113		1.07	0.711624		1.34	0.118108
hsa-miR-5702	0.77	0.0618212		0.86	0.296434		1.11	0.522066
hsa-miR-5703	0.99	0.945837		1.11	0.476209		1.11	0.473498
hsa-miR-5704	0.76	0.118286		1.09	0.636931		1.45	0.0481522
hsa-miR-5705	0.95	0.720339		0.93	0.614665		0.97	0.867259
hsa-miR-5706	0.8	0.174843		0.89	0.493462		1.1	0.601621
hsa-miR-5707	1.09	0.621153		1.25	0.220505		1.16	0.443449
hsa-miR-5708	0.95	0.788866		1.14	0.507417		1.2	0.405737
hsa-miR-571	0.96	0.806014		0.88	0.435139		0.91	0.581191
hsa-miR-572	1.16	0.374023		0.92	0.627912		0.79	0.212937
hsa-miR-573	1.07	0.684794		1.01	0.949076		0.94	0.755189
hsa-miR-5739	1.05	0.771731		0.94	0.709338		0.88	0.484878
hsa-miR-574-3p	1	0.972604		0.89	0.391952		0.89	0.401245
hsa-miR-574-5p	1.15	0.445543		1.28	0.174707		1.13	0.511644
hsa-miR-575	0.82	0.253425		1.13	0.482287		1.42	0.0576139
hsa-miR-576-3p	0.84	0.226474		0.84	0.233908		0.99	0.939376
hsa-miR-576-5p	0.92	0.59336		1.01	0.92777		1.1	0.564228
hsa-miR-577	1.16	0.158696	A	1.08	0.433663	B	0.93	0.611119	A
hsa-miR-578	0.8	0.165301		0.79	0.17513		0.99	0.939212
hsa-miR-5787	1.11	0.525778		1.11	0.531129		1	0.97851
hsa-miR-579-3p	0.87	0.421441		1.01	0.973881		1.15	0.430833
hsa-miR-579-5p	0.86	0.420154		0.88	0.477809		1.01	0.971881
hsa-miR-580-3p	0.96	0.787894		0.86	0.372088		0.9	0.525755
hsa-miR-580-5p	1.14	0.441516		1.24	0.210969		1.1	0.576763
hsa-miR-581	1.01	0.929884		1.01	0.962569		0.99	0.96686
hsa-miR-582-3p	1.02	0.903307		0.98	0.894571		0.96	0.801645
hsa-miR-582-5p	0.82	0.214256		0.81	0.216887		0.98	0.925388
hsa-miR-583	0.94	0.754408		1.13	0.531232		1.2	0.402636
hsa-miR-584-3p	0.89	0.45159		0.83	0.253432		0.93	0.633966
hsa-miR-584-5p	1.32	0.0553916		1.12	0.473447		0.85	0.312007
hsa-miR-585-3p	1.03	0.877409		1.15	0.467732		1.13	0.569083
hsa-miR-585-5p	1.01	0.948391		1.11	0.55354		1.11	0.582592
hsa-miR-586	1.15	0.38915		1.25	0.195441		1.1	0.610932
hsa-miR-587	0.87	0.450408		0.87	0.47594		1	0.991895
hsa-miR-588	1.06	0.685765		1.02	0.922676		0.95	0.782095
hsa-miR-589-3p	0.83	0.283704		1.02	0.914721		1.23	0.271985
hsa-miR-589-5p	0.88	0.426611		0.89	0.50159		1.01	0.939064
hsa-miR-590-3p	1.14	0.482508		1.45	0.0479557		1.3	0.188038
hsa-miR-590-5p	0.97	0.785671	A	1.02	0.856301		1.06	0.660376	A
hsa-miR-591	0.93	0.679483		1.22	0.236848		1.34	0.0623437
hsa-miR-592	1.17	0.375393		1.21	0.287193		1.05	0.815301
hsa-miR-593-3p	1.12	0.473094		1.22	0.209825		1.1	0.550291
hsa-miR-593-5p	1.09	0.548813		1.11	0.477699		1.02	0.884277
hsa-miR-595	0.94	0.715029		1.07	0.701662		1.14	0.490574
hsa-miR-596	1.4	0.0722803		0.96	0.822352		0.68	0.0584837
hsa-miR-597-3p	0.79	0.142085		0.9	0.550386		1.15	0.423587
hsa-miR-597-5p	1.09	0.500649		1.21	0.173621		1.11	0.460565
hsa-miR-598-3p	0.72	0.04765		0.81	0.235223		1.14	0.422221
hsa-miR-598-5p	1.45	NA		0.96	NA		0.7	NA
hsa-miR-599	1.02	0.898154		1.07	0.711472		1.05	0.806833
hsa-miR-600	0.98	0.897182		0.9	0.584637		0.91	0.671261
hsa-miR-601	1.15	0.307555		0.98	0.891313		0.85	0.257137
hsa-miR-602	0.99	0.919801		0.93	0.658899		0.94	0.721176
hsa-miR-603	1.14	0.217052	A	1.11	0.313064	B	0.97	0.865395	A
hsa-miR-604	1.05	0.743837		0.91	0.565822		0.85	0.395764
hsa-miR-605-3p	0.95	0.739355		0.95	0.744513		1	0.981054
hsa-miR-605-5p	1.09	0.568023		0.92	0.601775		0.84	0.281479
hsa-miR-606	1.04	0.774159		1.08	0.549608		1.04	0.763759
hsa-miR-6068	0.99	0.938265		0.97	0.862019		0.98	0.916051
hsa-miR-6069	1.27	0.214712		0.97	0.87419		0.76	0.201285
hsa-miR-607	0.98	0.90904		1.19	0.297235		1.22	0.263693
hsa-miR-6070	0.86	0.376221		0.9	0.557525		1.05	0.793358
hsa-miR-6071	1.03	0.87346		0.88	0.517534		0.84	0.358465
hsa-miR-6072	0.94	0.689923		1.01	0.959177		1.07	0.672942
hsa-miR-6073	1.16	0.405147		1.31	0.134314		1.15	0.46224
hsa-miR-6074	1.25	0.172649		1.26	0.171892		1.02	0.924561
hsa-miR-6075	1.29	0.178136		1.02	0.917996		0.78	0.22868
hsa-miR-6076	0.89	0.443569		0.99	0.971784		1.12	0.495368
hsa-miR-6077	1.17	0.31868		1.19	0.300276		1.02	0.904277
hsa-miR-6078	1.07	0.684967		0.99	0.964438		0.92	0.648534
hsa-miR-6079	1.19	0.197955		1.05	0.73233		0.88	0.431236
hsa-miR-608	0.96	0.794189		1.09	0.565724		1.13	0.428713
hsa-miR-6080	1.01	0.968061		1.09	0.613445		1.09	0.628336
hsa-miR-6081	1.02	0.898802		0.98	0.889295		0.96	0.774379
hsa-miR-6082	0.98	0.927819		0.93	0.703914		0.95	0.770354
hsa-miR-6083	1.09	0.564839		0.97	0.828511		0.89	0.473589
hsa-miR-6084	1.27	0.127555		1.31	0.101792		1.04	0.794634
hsa-miR-6085	1.02	0.90407		0.8	0.194759		0.77	0.136594
hsa-miR-6086	0.92	0.650134		0.96	0.812503		1.04	0.858782
hsa-miR-6087	0.95	0.683565		0.93	0.639517		0.99	0.92683
hsa-miR-6088	0.69	0.022225		0.97	0.874823		1.44	0.0275803
hsa-miR-6089	1.12	0.552709		0.92	0.674396		0.81	0.317312
hsa-miR-609	1.27	0.13208		1.27	0.157784		1	0.986666
hsa-miR-6090	1.11	0.53569		1.05	0.766441		0.94	0.721586
hsa-miR-610	0.93	0.682707		1.13	0.529934		1.22	0.325483
hsa-miR-611	1.14	0.473827		1.03	0.858388		0.91	0.626573
hsa-miR-612	0.95	0.756377		1.17	0.353461		1.23	0.238754
hsa-miR-6124	1.13	0.357418		0.98	0.888445		0.87	0.334988
hsa-miR-6125	1.05	0.769566		1.1	0.552387		1.06	0.727813
hsa-miR-6126	1	0.999522		0.85	0.35453		0.84	0.278149
hsa-miR-6127	0.96	0.806987		0.94	0.703839		0.97	0.885865
hsa-miR-6128	1.16	0.349455		1.04	0.819303		0.89	0.453037
hsa-miR-6129	1.1	0.551306		0.91	0.573659		0.82	0.285695
hsa-miR-613	0.87	0.341199		1.15	0.368218		1.33	0.0851393
hsa-miR-6130	1.3	0.158131		0.98	0.910213		0.75	0.155699
hsa-miR-6131	1.13	0.475984		1.01	0.948457		0.9	0.554791
hsa-miR-6132	0.99	0.965199		0.97	0.887694		0.98	0.901994
hsa-miR-6133	1.01	0.94159		1.17	0.313738		1.17	0.359793
hsa-miR-6134	1.15	0.386177		1.38	0.0510951		1.21	0.255262
hsa-miR-614	1	0.978857		1.11	0.47563		1.11	0.491166
hsa-miR-615-3p	1.45	NA		1	NA		0.75	NA
hsa-miR-615-5p	1.51	NA		1.2	NA		0.8	NA
hsa-miR-616-3p	1.21	0.178823		1.24	0.165413		1.02	0.890012
hsa-miR-616-5p	1.13	0.389273		1.17	0.30661		1.04	0.817251
hsa-miR-6165	1.15	0.369457		0.94	0.704225		0.81	0.243242
hsa-miR-617	0.85	0.333544		1.2	0.286498		1.45	0.034034
hsa-miR-618	1.19	0.222939		0.99	0.966351		0.83	0.25514
hsa-miR-619-3p	1.03	0.857119		0.96	0.798484		0.93	0.671434
hsa-miR-619-5p	1.14	0.405521		1.26	0.175438		1.11	0.543089
hsa-miR-620	1.04	0.768109		0.94	0.635168	A	0.87	0.414416	A
hsa-miR-621	1.01	0.971118		1.13	0.484131		1.13	0.513581
hsa-miR-622	0.85	0.358334		1.13	0.494487		1.34	0.127799
hsa-miR-623	1.03	0.883914		1.06	0.744924		1.05	0.783476
hsa-miR-624-3p	0.86	0.293867		0.89	0.42755		1.03	0.863694
hsa-miR-624-5p	0.88	0.413446		0.86	0.373382		0.97	0.88366
hsa-miR-625-3p	1.36	NA		1	NA		0.81	NA
hsa-miR-625-5p	1.11	0.442865		1.05	0.708785	A	0.97	0.817892	A
hsa-miR-626	0.93	0.609181		0.92	0.588501		0.99	0.948868
hsa-miR-627-3p	0.97	0.856389		1.05	0.797585		1.1	0.62783
hsa-miR-627-5p	0.92	0.619428		0.88	0.487301		0.95	0.805217
hsa-miR-628-3p	1.16	0.283988		1.02	0.894274		0.88	0.406109
hsa-miR-628-5p	1.04	0.84817		1.07	0.712953		1.04	0.85334
hsa-miR-629-3p	1.18	0.322625		1.19	0.3126		1.02	0.922362
hsa-miR-629-5p	1.09	0.609294		1.05	0.754422		0.97	0.837116
hsa-miR-630	1.23	0.203609		1.27	0.157773		1.05	0.801314
hsa-miR-631	1.05	0.81011		0.94	0.734214		0.89	0.576559
hsa-miR-632	0.91	0.614922		0.82	0.288018	A	0.91	0.632413	A
hsa-miR-633	1.15	0.463776		1.22	0.281773		1.12	0.602939
hsa-miR-634	1.14	0.426736		0.96	0.796916		0.83	0.32092
hsa-miR-635	1.05	0.732608		0.98	0.8666		0.93	0.606131
hsa-miR-636	0.94	0.645706		0.78	0.113483		0.83	0.25111
hsa-miR-637	1.03	0.875659		1.04	0.819371		1.02	0.917102
hsa-miR-638	1.12	0.515119		0.95	0.787006		0.84	0.360792
hsa-miR-639	0.87	0.349196		0.64	0.00595526		0.72	0.0497499
hsa-miR-640	1.22	0.236218		0.98	0.901401		0.79	0.194924
hsa-miR-641	0.89	0.376652		0.78	0.0850779		0.87	0.377198
hsa-miR-642a-3p	1.01	0.839798	B	1.01	0.925413	B	0.99	0.921585	B
hsa-miR-642a-5p	1.07	0.712343		1.04	0.835987		0.97	0.892235
hsa-miR-642b-3p	1.04	0.470909	B	1.02	0.687703	B	0.98	0.808065	B
hsa-miR-642b-5p	1.17	0.427529		1.29	0.191811		1.12	0.594793
hsa-miR-643	0.92	0.609329		0.89	0.472397		0.96	0.795497
hsa-miR-644a	1.19	0.327358		1	0.979215		0.84	0.391283
hsa-miR-645	0.77	0.176211		1.01	0.968494		1.29	0.23535
hsa-miR-646	1.02	0.86978		0.93	0.630958		0.91	0.527932
hsa-miR-647	0.99	0.962269		0.93	0.693015		0.94	0.748756
hsa-miR-648	1	0.995096	B	0.95	0.470891	B	0.95	0.465828	B
hsa-miR-649	0.9	0.525661		0.94	0.733457		1.05	0.803727
hsa-miR-6499-3p	1.05	0.748465		1.01	0.946336		0.96	0.827367
hsa-miR-6499-5p	1.29	0.139308		1.22	0.273009		0.95	0.786477
hsa-miR-650	0.91	0.567647		1.02	0.883901		1.13	0.44513
hsa-miR-6500-3p	1.17	0.353293		1.13	0.476208		0.98	0.890449
hsa-miR-6500-5p	0.84	0.309376		0.86	0.418854		1.03	0.897193
hsa-miR-6501-3p	1.01	0.939819		0.91	0.573145		0.91	0.610623
hsa-miR-6501-5p	0.64	0.00399927		0.72	0.0446079		1.13	0.466105
hsa-miR-6502-3p	1.03	0.852657		1.22	0.213853		1.2	0.244267
hsa-miR-6502-5p	1.05	0.816567		1.17	0.414466		1.06	0.736077
hsa-miR-6503-3p	0.99	NA		1.52	NA		1.48	NA
hsa-miR-6503-5p	1.05	0.71845		1.2	0.215809		1.15	0.383084
hsa-miR-6504-3p	1.15	0.457009		1.34	0.126223		1.21	0.328339
hsa-miR-6504-5p	1.01	0.97264		1.06	0.710675		1.09	0.674553
hsa-miR-6505-3p	0.76	0.114633		1.14	0.451793		1.5	0.038153
hsa-miR-6505-5p	1.27	NA		1.01	NA		0.81	NA
hsa-miR-6506-3p	0.94	0.723827		0.87	0.486517		0.92	0.69289
hsa-miR-6506-5p	1.11	0.573297		0.99	0.946922		0.86	0.450843
hsa-miR-6507-3p	0.91	0.576889		1.22	0.272089		1.36	0.114773
hsa-miR-6507-5p	1	0.994215		1.07	0.708445		1.07	0.678533
hsa-miR-6508-3p	1.1	0.610458		1.26	0.228794		1.16	0.487614
hsa-miR-6508-5p	0.91	0.627506		0.93	0.72638		1.02	0.915522
hsa-miR-6509-3p	0.91	0.511062		0.96	0.789278		1.06	0.735578
hsa-miR-6509-5p	0.95	0.556471	A	0.89	0.198388	A	0.95	0.466729	B
hsa-miR-651-3p	0.99	0.953185		0.85	0.400649	A	0.88	0.516473	A
hsa-miR-651-5p	0.99	0.953151		0.98	0.899538		0.99	0.940868
hsa-miR-6510-3p	1.04	0.820028		1.01	0.953126		0.97	0.888493
hsa-miR-6510-5p	1.2	0.25284		0.84	0.297691		0.69	0.039354
hsa-miR-6511a-3p	1.02	0.910151		1.23	0.254148		1.23	0.270883
hsa-miR-6511a-5p	0.89	0.463771		0.98	0.899015		1.1	0.585331
hsa-miR-6511b-3p	0.87	0.419359		1	0.985245		1.15	0.437177
hsa-miR-6511b-5p	1.12	0.506538		0.97	0.847784		0.86	0.404951
hsa-miR-6512-3p	0.99	0.938519		1.08	0.637891		1.09	0.597023
hsa-miR-6512-5p	1.33	NA		1	NA		0.79	NA
hsa-miR-6513-3p	1.06	0.754929		0.85	0.400281		0.78	0.244869
hsa-miR-6513-5p	0.89	0.466415		0.92	0.631757		1.04	0.842026
hsa-miR-6514-3p	0.74	0.0972668		0.85	0.377154		1.15	0.442441
hsa-miR-6514-5p	1.38	0.058256		1.14	0.467597		0.83	0.305648
hsa-miR-6515-3p	1.26	0.169185		0.9	0.545379		0.7	0.047394
hsa-miR-6515-5p	1.19	0.238375		1.15	0.374841		0.97	0.847256
hsa-miR-6516-3p	0.88	0.518233		1.1	0.609654		1.26	0.267364
hsa-miR-6516-5p	1.1	0.591926		1.11	0.576211		1.01	0.946708
hsa-miR-652-3p	0.95	0.755065		1	0.987251		1.05	0.804628
hsa-miR-652-5p	1.12	0.520203		1.11	0.542736		1	0.9936
hsa-miR-653-3p	0.98	0.909994		1.03	0.84405		1.06	0.752408
hsa-miR-653-5p	0.96	0.813863		0.97	0.875899		1.01	0.954123
hsa-miR-654-3p	0.96	0.778976		1.03	0.854166		1.08	0.640291
hsa-miR-654-5p	0.95	0.771005		0.78	0.178466		0.82	0.3364
hsa-miR-655-3p	1.02	0.873019		0.94	0.546995	A	0.76	0.160364	A
hsa-miR-655-5p	1.14	0.478946		1.26	0.208024		1.16	0.494348
hsa-miR-656-3p	1.07	0.682102		1.1	0.588163		1.03	0.874728
hsa-miR-656-5p	0.94	0.688845		1.04	0.782463		1.1	0.543795
hsa-miR-657	1	0.992021		0.85	0.29856		0.85	0.312677
hsa-miR-658	1.3	0.0976554		1.19	0.303913		0.92	0.618501
hsa-miR-659-3p	0.93	0.706852		0.93	0.70888		1	0.983997
hsa-miR-659-5p	1.02	0.894196		0.88	0.448547		0.86	0.356612
hsa-miR-660-3p	1.14	0.386876		1.09	0.569952		0.96	0.820253
hsa-miR-660-5p	1	0.991321		1.11	0.565446		1.11	0.585949
hsa-miR-661	0.95	0.774581		0.83	0.298934		0.87	0.447545
hsa-miR-662	0.9	0.490389		0.97	0.855789		1.08	0.636843
hsa-miR-663a	1.14	0.44891		1.03	0.873569		0.91	0.582363
hsa-miR-663b	0.85	0.18361		0.93	0.610814		1.1	0.496436
hsa-miR-664a-3p	0.92	0.634148		1.12	0.539222		1.23	0.250177
hsa-miR-664a-5p	1.29	0.0842322		1.05	0.760868		0.81	0.191448
hsa-miR-664b-3p	0.83	0.295155		0.91	0.629951		1.1	0.660951
hsa-miR-664b-5p	0.85	0.232357		0.86	0.293292		1	0.98288
hsa-miR-665	1.37	0.102182		1.43	0.0645677		1.08	0.671187
hsa-miR-668-3p	1.09	0.580937		1.19	0.272596		1.1	0.582063
hsa-miR-668-5p	1.27	0.144592		0.99	0.962476		0.83	0.288274
hsa-miR-670-3p	0.84	0.30727		0.93	0.705087		1.12	0.554346
hsa-miR-670-5p	0.91	0.602919		1.17	0.400274		1.3	0.192576
hsa-miR-671-3p	1.09	0.639709		1.15	0.410531		1.18	0.353008
hsa-miR-671-5p	0.75	0.0610199		0.71	0.0370402		0.94	0.704862
hsa-miR-6715a-3p	1.05	0.784401		0.95	0.765094		0.89	0.587085
hsa-miR-6715b-3p	0.9	0.479627		0.81	0.195299		0.89	0.528526
hsa-miR-6715b-5p	0.68	0.0285139		0.99	0.935394		1.48	0.0398713
hsa-miR-6716-3p	1.21	0.162252		1.34	0.0408337		1.12	0.467355
hsa-miR-6716-5p	0.97	0.861111		0.94	0.733455		0.97	0.855304
hsa-miR-6717-5p	0.94	0.705501		1.03	0.870757		1.09	0.575815
hsa-miR-6718-5p	0.99	0.948817		0.84	0.315272		0.83	0.308301
[truncated: 1,127 more rows]

## Sheet: Supplementary Table 5
	CSF											Serum
read set	HC Pool 1	HC Pool 2	HC Pool 3	ALS-SP Pool 1	ALS-SP Pool 2	ALS-SP Pool 3	ALS-SP Pool 4	ALS-FP Pool 1	ALS-FP Pool 2	ALS-FP Pool 3		HC Pool 1	HC Pool 2	HC Pool 3	ALS-FP Pool 1	ALS-FP Pool 2	ALS-FP Pool 3	ALS-SP Pool 1	ALS-SP Pool 2	ALS-SP Pool 3
total reads	39756676	41143050	40727396	43833598	36471030	46749705	37104040	25217633	35056245	36951043		2762020	2956278	2730436	2750931	2553436	2677749	4355147	5233659	4929195
miRNA Reads	1091343	940151	1069444	1113031	993880	1093276	1007030	753590	748872	949535		81006	83137	92971	49829	66034	56410	127907	200603	148876
hairpin Reads	93	56	88	134	33	82	56	58	71	28		89	481	346	121	155	3109	43	113	76
piRNA Reads	48442	39483	47112	45243	44835	43796	45995	31642	32256	38563		6329	10385	12530	2913	5224	6911	10299	24975	12974
rRNA Reads	2125186	1908093	1757448	2241084	1603419	1963445	1257737	1245666	1514234	1522995		46939	64109	54988	27050	59578	277426	98046	154999	99893
tRNA Reads	76004	66969	73427	67097	61908	68053	47603	43148	33934	55359		9962	16724	27004	4557	7115	12444	11369	28760	14503
mRNA Reads	87523	76987	78645	92633	80178	90308	101217	51662	60557	75452		4119	4786	4837	3506	3332	4519	7227	8788	7505
other RNA Reads	9817	13075	7354	13228	7895	11739	6924	5655	6313	8599		1813	2821	3321	893	3204	13959	1998	2409	1994
Total Number of ncRNA Reads	3438408	3044814	3033518	3572450	2792148	3270699	2466562	2131421	2396237	2650531		150257	182443	195997	88869	144642	374778	256889	420647	285821
ncRNA Reads Normalised to 10 million per Pool	864863	740055	744835	815003	765580	699619	664769	845211	683541	717309		544011	617137	717823	323051	566460	1.3996e+06	589852	803734	579853
Number of Samples in Pool	6	6	6	6	6	6	5	5	5	5		8	8	8	8	8	8	8	8	8
Reads per Sample	144144	123343	124139	135834	127597	116603	132954	169042	136708	143462		68001.4	77142.2	89727.9	40381.3	70807.5	174950	73731.4	100467	72481.7
Reads per µL of Original Sample	1235.52	1057.22	1064.05	1164.29	1093.69	999.456	1139.6	1448.93	1171.78	1229.67		1773.95	2012.4	2340.73	1053.43	1847.15	4563.92	1923.43	2620.87	1890.83
(note: for serum, 4.6µL is the average volume to achieve 2.5ng of RNA per sample)
									Average Reads per uL of Sample	1160.42									Average Reads per uL of Sample	2225.19

## Sheet: Supplementary Table 6
miRNA ID	TaqMan Assay ID
hsa-let-7a-5p	478575_mir
hsa-let-7b-5p	478576_mir
hsa-let-7c-5p	478577_mir
hsa-miR-16-5p	477860_mir
hsa-miR-1909-5p	477946_mir
hsa-miR-196a-5p	478230_mir
hsa-mir-204-5p	478491_mir
hsa-miR-211-5p	478507_mir
hsa-miR-21-5p	477975_mir
hsa-miR-30a-5p	479448_mir
hsa-miR-451a	478107_mir
hsa-miR-494-3p	478135_mir
hsa-miR-501-3p	478350_mir
hsa-miR-606	479087_mir
hsa-miR-6501-5p	480194_mir
hsa-miR-6797-5p	480361_mir
hsa-miR-6870-5p	480864_mir
hsa-miR-885-3p	479188_mir
hsa-miR-92a-3p	477975_mir
hsa-miR-9-3p	478211_mir
hsa-miR-9-5p	478214_mir
